# Supplementary material for: Tetra­kis(1-ethyl-3-methyl­imidazolium) β-hexa­cosa­oxidoocta­molybdate
Source: Acta Crystallogr Sect E Struct Rep Online. 2008 Jun 21;64(Pt 7):m954. doi: 10.1107/S1600536808015936 (PMC2961847; doi:10.1107/S1600536808015936)
Supplement: Supplementary file 1 [file e-64-0m954-sup1.cif]

##############################################################################
###                                                                        ###
###        Electronic paper (Acta Crystallographica Section E)             ###
###                                                                        ###
##############################################################################
#                                                                            #
# This CIF contains the data in a paper accepted for publication in Acta     #
# Crystallographica Section E. It conforms to the requirements of Notes      #
# for Authors for Section E, and has been peer reviewed under the auspices   #
# of the IUCr Commission on Journals.                                        #
#                                                                            #
# Full details of the Crystallographic Information File format               #
# are given in the paper "The Crystallographic Information File (CIF):       #
# a New Standard Archive File for Crystallography" by S. R. Hall, F. H.      #
# Allen and I. D. Brown [Acta Cryst. (1991), A47, 655-685].                  #
#                                                                            #
# The current version of the core CIF dictionary is obtainable from          #
# ftp://ftp.iucr.org/pub/cif_core.dic. The current version number is 2.4.    #
#                                                                            #
# Software is freely available for graphical display of the structure(s) in  #
# this CIF.  For information consult the CIF home page http://www.iucr.org/  #
# cif/home.html                                                              #
#                                                                            #
# This file may be used for bona fide research purposes within the           #
# scientific community so long as proper attribution is given to the journal # 
# article from which it was obtained.                                        #
#                                                                            #
##############################################################################
                                             
data_I
_audit_creation_method     SHELXL-97
_chemical_name_systematic
;
Tetrakis(1-ethyl-3-methylimidazolium) \b-hexacosaoxidooctamolybdate
;
_chemical_name_common     ?
_chemical_formula_moiety     '4(C6 H11 N2 +), Mo8 O26 4-'
_chemical_formula_sum     'C24 H44 Mo8 N8 O26'
_chemical_formula_iupac     '(C6 H11 N2)4 [Mo8 O26]'
_chemical_formula_weight     1628.19
_chemical_melting_point     ?
_symmetry_cell_setting     orthorhombic
_symmetry_space_group_name_H-M     'P b c a'
_symmetry_space_group_name_Hall     '-P 2ac 2ab'
loop_
    _symmetry_equiv_pos_as_xyz
    'x, y, z'
    '-x+1/2, -y, z+1/2'
    '-x, y+1/2, -z+1/2'
    'x+1/2, -y+1/2, -z'
    '-x, -y, -z'
    'x-1/2, y, -z-1/2'
    'x, -y-1/2, z-1/2'
    '-x-1/2, y-1/2, z'
_cell_length_a     15.6338(6)
_cell_length_b     16.9231(6)
_cell_length_c     17.9380(7)
_cell_angle_alpha     90.00
_cell_angle_beta     90.00
_cell_angle_gamma     90.00
_cell_volume     4745.9(3)
_cell_formula_units_Z     4
_cell_measurement_reflns_used     27619
_cell_measurement_theta_min     2.1
_cell_measurement_theta_max     28.3
_cell_measurement_temperature     296(2)
_exptl_crystal_description     'block'
_exptl_crystal_colour     'colourless'
_exptl_crystal_size_max     0.24
_exptl_crystal_size_mid     0.22
_exptl_crystal_size_min     0.21
_exptl_crystal_density_diffrn     2.279
_exptl_crystal_density_meas     ?
_exptl_crystal_density_method     'not measured'
_exptl_crystal_F_000     3152
_exptl_absorpt_coefficient_mu     2.13
_exptl_absorpt_correction_type     'multi-scan'
_exptl_absorpt_process_details     '(SADABS; Sheldrick, 1996)'
_exptl_absorpt_correction_T_min     0.629
_exptl_absorpt_correction_T_max     0.663
_exptl_special_details
;
;
_diffrn_ambient_temperature     296(2)
_diffrn_radiation_type     MoK\a
_diffrn_radiation_wavelength     0.71073
_diffrn_radiation_source     'fine-focus sealed tube'
_diffrn_radiation_monochromator     graphite
_diffrn_measurement_device_type     'Bruker APEX CCD area-detector'
_diffrn_measurement_method     \w
_diffrn_detector_area_resol_mean     0.01
_diffrn_reflns_number     27619
_diffrn_reflns_av_R_equivalents     0.027
_diffrn_reflns_av_sigmaI/netI     0.021
_diffrn_reflns_theta_min     2.1
_diffrn_reflns_theta_max     28.3
_diffrn_reflns_theta_full     28.3
_diffrn_measured_fraction_theta_max     0.964
_diffrn_measured_fraction_theta_full     0.964
_diffrn_reflns_limit_h_min     -20
_diffrn_reflns_limit_h_max     14
_diffrn_reflns_limit_k_min     -22
_diffrn_reflns_limit_k_max     22
_diffrn_reflns_limit_l_min     -20
_diffrn_reflns_limit_l_max     23
_diffrn_standards_number     0
_diffrn_standards_interval_count     0
_diffrn_standards_interval_time     0
_diffrn_standards_decay_%     0
_refine_special_details
;
Refinement of <i>F</i>^2^ against ALL reflections. The weighted <i>R</i>-factor
<i>wR</i> and goodness of fit <i>S</i> are based on <i>F</i>^2^, conventional
<i>R</i>-factors <i>R</i> are based on <i>F</i>, with <i>F</i> set to zero for
negative <i>F</i>^2^. The threshold expression of <i>F</i>^2^ >
\s(<i>F</i>^2^) is used only for calculating <i>R</i>-factors(gt) <i>etc</i>.
and is not relevant to the choice of reflections for refinement.
<i>R</i>-factors based on <i>F</i>^2^ are statistically about twice as large
as those based on <i>F</i>, and <i>R</i>- factors based on ALL data will be
even larger.
;
_reflns_number_total     5677
_reflns_number_gt     4568
_reflns_threshold_expression     I>2\s(I)
_refine_ls_structure_factor_coef     Fsqd
_refine_ls_matrix_type     full
_refine_ls_R_factor_all     0.037
_refine_ls_R_factor_gt     0.026
_refine_ls_wR_factor_gt     0.064
_refine_ls_wR_factor_ref     0.070
_refine_ls_goodness_of_fit_ref     1.04
_refine_ls_restrained_S_all     1.04
_refine_ls_number_reflns     5677
_refine_ls_number_parameters     298
_refine_ls_number_restraints     0
_refine_ls_hydrogen_treatment     constr
_refine_ls_weighting_scheme     calc
_refine_ls_weighting_details
         'calc w=1/[\s^2^(Fo^2^)+(0.0327P)^2^+3.2572P] where P=(Fo^2^+2Fc^2^)/3'
_atom_sites_solution_hydrogens     geom
_atom_sites_solution_primary     direct
_atom_sites_solution_secondary     difmap
_refine_ls_shift/su_max     0.002
_refine_ls_shift/su_mean     0.000
_refine_diff_density_max     0.66
_refine_diff_density_min     -0.61
_refine_ls_extinction_method     none
_refine_ls_extinction_coef     ?
loop_
    _atom_type_symbol
    _atom_type_description
    _atom_type_scat_dispersion_real
    _atom_type_scat_dispersion_imag
    _atom_type_scat_source
    'O' 'O' 0.0106 0.0060
                         'International Tables Vol C Tables 4.2.6.8 and 6.1.1.4'
    'H' 'H' 0.0000 0.0000
                         'International Tables Vol C Tables 4.2.6.8 and 6.1.1.4'
    'Mo' 'Mo' -1.6832 0.6857
                         'International Tables Vol C Tables 4.2.6.8 and 6.1.1.4'
    'N' 'N' 0.0061 0.0033
                         'International Tables Vol C Tables 4.2.6.8 and 6.1.1.4'
    'C' 'C' 0.0033 0.0016
                         'International Tables Vol C Tables 4.2.6.8 and 6.1.1.4'
_computing_data_collection     'SMART (Bruker, 1997)'
_computing_cell_refinement     'SAINT (Bruker, 1999)'
_computing_data_reduction     'SAINT (Bruker, 1999)'
_computing_structure_solution     'SHELXS97 (Sheldrick, 2008)'
_computing_structure_refinement     'SHELXL97 (Sheldrick, 2008)'
_computing_molecular_graphics     'SHELXTL-Plus (Sheldrick, 2008)'
_computing_publication_material     'SHELXL97 (Sheldrick, 2008)'
loop_
    _atom_site_type_symbol
    _atom_site_label
    _atom_site_fract_x
    _atom_site_fract_y
    _atom_site_fract_z
    _atom_site_U_iso_or_equiv
    _atom_site_adp_type
    _atom_site_calc_flag
    _atom_site_refinement_flags
    _atom_site_occupancy
    _atom_site_disorder_assembly
    _atom_site_disorder_group
    Mo Mo1 0.919942(16) 0.001136(16) 0.429035(13) 0.03331(7) Uani d . 1 . .
    Mo Mo2 1.078576(18) -0.118127(18) 0.408995(16) 0.04219(8) Uani d . 1 . .
    Mo Mo3 1.048047(18) 0.149211(16) 0.436802(15) 0.03908(8) Uani d . 1 . .
    Mo Mo4 1.212312(18) 0.030332(19) 0.417154(16) 0.04370(8) Uani d . 1 . .
    O O1 1.05538(13) 0.01203(12) 0.44123(11) 0.0345(4) Uani d . 1 . .
    O O2 0.95510(13) -0.10911(12) 0.43767(11) 0.0385(5) Uani d . 1 . .
    O O3 0.93026(12) 0.11030(12) 0.46027(12) 0.0372(5) Uani d . 1 . .
    O O4 0.81442(14) -0.01285(13) 0.45821(12) 0.0436(5) Uani d . 1 . .
    O O5 0.91133(15) 0.01019(14) 0.33592(12) 0.0490(6) Uani d . 1 . .
    O O6 1.19117(14) -0.08062(14) 0.42354(12) 0.0456(5) Uani d . 1 . .
    O O7 1.16753(14) 0.13133(13) 0.44644(13) 0.0470(5) Uani d . 1 . .
    O O8 1.03691(16) 0.15263(15) 0.34304(13) 0.0546(6) Uani d . 1 . .
    O O9 1.04161(16) 0.24423(14) 0.46552(15) 0.0579(6) Uani d . 1 . .
    O O10 1.20274(17) 0.04091(16) 0.32313(14) 0.0617(7) Uani d . 1 . .
    O O11 1.31854(16) 0.03784(17) 0.43493(15) 0.0641(7) Uani d . 1 . .
    O O12 1.06442(16) -0.10397(17) 0.31615(14) 0.0631(7) Uani d . 1 . .
    O O13 1.09196(18) -0.21648(16) 0.41944(16) 0.0644(7) Uani d . 1 . .
    N N1 1.5874(2) 0.0109(2) 0.35763(17) 0.0562(8) Uani d . 1 . .
    N N2 1.2156(2) 0.28339(19) 0.6125(2) 0.0619(8) Uani d . 1 . .
    N N3 1.48859(19) 0.09691(18) 0.33891(15) 0.0513(7) Uani d . 1 . .
    N N4 1.1552(2) 0.23736(18) 0.71109(19) 0.0599(8) Uani d . 1 . .
    C C1 1.5344(2) 0.0403(2) 0.3079(2) 0.0551(9) Uani d . 1 . .
    H H1A 1.5299 0.0237 0.2587 0.066 Uiso calc R 1 . .
    C C2 1.5147(3) 0.1051(3) 0.4115(2) 0.0647(11) Uani d . 1 . .
    H H2A 1.4941 0.1413 0.4461 0.078 Uiso calc R 1 . .
    C C3 1.4202(3) 0.1411(3) 0.3036(2) 0.0635(11) Uani d . 1 . .
    H H3A 1.4151 0.1251 0.2525 0.095 Uiso calc R 1 . .
    H H3B 1.4330 0.1966 0.3058 0.095 Uiso calc R 1 . .
    H H3C 1.3674 0.1310 0.3292 0.095 Uiso calc R 1 . .
    C C4 1.5752(3) 0.0513(3) 0.4230(2) 0.0702(12) Uani d . 1 . .
    H H4A 1.6042 0.0427 0.4675 0.084 Uiso calc R 1 . .
    C C5 1.6476(3) -0.0559(3) 0.3444(2) 0.0754(13) Uani d . 1 . .
    H H5A 1.6575 -0.0614 0.2913 0.091 Uiso calc R 1 . .
    H H5B 1.7020 -0.0443 0.3680 0.091 Uiso calc R 1 . .
    C C6 1.1661(2) 0.2273(2) 0.6388(2) 0.0596(10) Uani d . 1 . .
    H H6A 1.1423 0.1866 0.6107 0.072 Uiso calc R 1 . .
    C C7 1.1062(3) 0.1867(2) 0.7611(2) 0.0708(11) Uani d . 1 . .
    H H7A 1.0702 0.2194 0.7925 0.085 Uiso calc R 1 . .
    H H7B 1.0693 0.1528 0.7318 0.085 Uiso calc R 1 . .
    C C8 1.2360(3) 0.3315(3) 0.6708(3) 0.0759(13) Uani d . 1 . .
    H H8A 1.2698 0.3766 0.6681 0.091 Uiso calc R 1 . .
    C C9 1.2417(3) 0.2920(3) 0.5351(3) 0.0872(15) Uani d . 1 . .
    H H9A 1.2183 0.2494 0.5062 0.131 Uiso calc R 1 . .
    H H9B 1.3030 0.2909 0.5320 0.131 Uiso calc R 1 . .
    H H9C 1.2210 0.3414 0.5160 0.131 Uiso calc R 1 . .
    C C10 1.1999(3) 0.3033(3) 0.7313(3) 0.0806(14) Uani d . 1 . .
    H H10A 1.2041 0.3243 0.7790 0.097 Uiso calc R 1 . .
    C C11 1.6139(4) -0.1312(3) 0.3742(4) 0.115(2) Uani d . 1 . .
    H H11A 1.6539 -0.1729 0.3640 0.172 Uiso calc R 1 . .
    H H11B 1.5602 -0.1430 0.3508 0.172 Uiso calc R 1 . .
    H H11C 1.6059 -0.1265 0.4270 0.172 Uiso calc R 1 . .
    C C12 1.1603(4) 0.1381(4) 0.8080(3) 0.118(2) Uani d . 1 . .
    H H12A 1.1252 0.1054 0.8392 0.177 Uiso calc R 1 . .
    H H12B 1.1955 0.1714 0.8385 0.177 Uiso calc R 1 . .
    H H12C 1.1959 0.1054 0.7772 0.177 Uiso calc R 1 . .
loop_
    _atom_site_aniso_label
    _atom_site_aniso_U_11
    _atom_site_aniso_U_22
    _atom_site_aniso_U_33
    _atom_site_aniso_U_12
    _atom_site_aniso_U_13
    _atom_site_aniso_U_23
    Mo1 0.03345(14) 0.03938(14) 0.02710(13) -0.00539(11) -0.00506(9)
                                                                    -0.00023(10)
    Mo2 0.04347(17) 0.04620(16) 0.03690(15) -0.00116(13) 0.00226(11)
                                                                    -0.00868(12)
    Mo3 0.04015(16) 0.03777(14) 0.03932(15) -0.00623(12) -0.00155(11)
                                                                     0.00535(11)
    Mo4 0.03562(15) 0.05413(18) 0.04136(16) -0.00311(13) 0.00151(11) 0.00798(13)
    O1 0.0351(11) 0.0394(11) 0.0289(10) -0.0030(9) -0.0017(8) 0.0008(8)
    O2 0.0416(12) 0.0382(11) 0.0357(11) -0.0072(9) -0.0048(9) -0.0064(9)
    O3 0.0364(11) 0.0367(11) 0.0385(12) 0.0003(9) -0.0014(9) 0.0001(9)
    O4 0.0362(12) 0.0553(13) 0.0392(12) -0.0066(10) -0.0057(9) 0.0017(10)
    O5 0.0548(14) 0.0600(15) 0.0322(12) -0.0031(11) -0.0100(10) 0.0004(10)
    O6 0.0393(12) 0.0519(13) 0.0456(13) 0.0050(11) 0.0061(9) 0.0019(10)
    O7 0.0383(12) 0.0488(13) 0.0540(14) -0.0123(10) -0.0017(10) 0.0065(11)
    O8 0.0538(15) 0.0651(16) 0.0450(14) -0.0102(12) -0.0027(11) 0.0139(12)
    O9 0.0633(16) 0.0413(13) 0.0689(17) -0.0040(12) -0.0009(13) -0.0003(12)
    O10 0.0706(18) 0.0699(17) 0.0446(14) 0.0031(14) 0.0051(12) 0.0117(12)
    O11 0.0398(14) 0.083(2) 0.0689(17) -0.0065(13) 0.0012(12) 0.0155(14)
    O12 0.0624(17) 0.089(2) 0.0376(13) -0.0027(14) 0.0031(11) -0.0157(13)
    O13 0.0703(18) 0.0481(15) 0.0748(19) 0.0002(13) 0.0033(14) -0.0174(13)
    N1 0.0514(18) 0.072(2) 0.0457(17) -0.0034(15) -0.0109(14) -0.0023(15)
    N2 0.0543(19) 0.0583(19) 0.073(2) -0.0168(16) -0.0121(16) 0.0017(17)
    N3 0.0540(18) 0.0637(18) 0.0363(15) -0.0049(15) 0.0002(13) -0.0049(14)
    N4 0.0528(18) 0.0563(18) 0.070(2) -0.0094(15) -0.0104(16) -0.0100(16)
    C1 0.055(2) 0.072(2) 0.0383(18) 0.0020(19) -0.0073(16) -0.0061(17)
    C2 0.069(3) 0.085(3) 0.041(2) -0.002(2) 0.0005(18) -0.013(2)
    C3 0.063(3) 0.078(3) 0.049(2) 0.016(2) 0.0034(18) -0.004(2)
    C4 0.077(3) 0.098(4) 0.036(2) -0.010(3) -0.0116(18) -0.004(2)
    C5 0.064(3) 0.097(3) 0.065(3) 0.016(3) -0.024(2) -0.011(2)
    C6 0.061(2) 0.055(2) 0.064(2) -0.0145(19) -0.0155(19) -0.0003(19)
    C7 0.063(3) 0.073(3) 0.076(3) -0.004(2) -0.004(2) -0.004(2)
    C8 0.069(3) 0.058(2) 0.100(4) -0.023(2) -0.006(3) -0.017(2)
    C9 0.088(3) 0.097(4) 0.077(3) -0.038(3) -0.011(3) 0.015(3)
    C10 0.076(3) 0.079(3) 0.087(3) -0.017(2) -0.003(3) -0.033(3)
    C11 0.124(5) 0.087(4) 0.134(5) 0.016(4) -0.007(4) 0.019(4)
    C12 0.099(4) 0.143(5) 0.112(5) 0.022(4) -0.008(4) 0.047(4)
_geom_special_details
;
All e.s.d.'s (except the e.s.d. in the dihedral angle between two l.s. planes)
are estimated using the full covariance matrix. The cell e.s.d.'s are taken
into account individually in the estimation of e.s.d.'s in distances, angles
and torsion angles; correlations between e.s.d.'s in cell parameters are only
used when they are defined by crystal symmetry. An approximate (isotropic)
treatment of cell e.s.d.'s is used for estimating e.s.d.'s involving l.s.
planes.
;
loop_
    _geom_bond_atom_site_label_1
    _geom_bond_atom_site_label_2
    _geom_bond_site_symmetry_2
    _geom_bond_distance
    _geom_bond_publ_flag
    Mo1 O5 . 1.683(2) ?
    Mo1 O4 . 1.747(2) ?
    Mo1 O3 . 1.937(2) ?
    Mo1 O2 . 1.951(2) ?
    Mo1 O1 . 2.137(2) ?
    Mo1 O1 5_756 2.370(2) ?
    Mo1 Mo3 . 3.2109(4) ?
    Mo1 Mo2 . 3.2177(4) ?
    Mo2 O13 . 1.688(3) ?
    Mo2 O12 . 1.697(3) ?
    Mo2 O6 . 1.889(2) ?
    Mo2 O2 . 2.004(2) ?
    Mo2 O1 . 2.306(2) ?
    Mo2 O3 5_756 2.353(2) ?
    Mo3 O9 . 1.692(2) ?
    Mo3 O8 . 1.692(2) ?
    Mo3 O7 . 1.900(2) ?
    Mo3 O3 . 2.000(2) ?
    Mo3 O1 . 2.326(2) ?
    Mo3 O2 5_756 2.352(2) ?
    Mo4 O11 . 1.696(3) ?
    Mo4 O10 . 1.703(2) ?
    Mo4 O6 . 1.910(2) ?
    Mo4 O7 . 1.920(2) ?
    Mo4 O4 5_756 2.294(2) ?
    Mo4 O1 . 2.510(2) ?
    O1 Mo1 5_756 2.370(2) ?
    O2 Mo3 5_756 2.352(2) ?
    O3 Mo2 5_756 2.353(2) ?
    O4 Mo4 5_756 2.294(2) ?
    N1 C1 . 1.315(4) ?
    N1 C4 . 1.371(5) ?
    N1 C5 . 1.490(5) ?
    N2 C6 . 1.313(5) ?
    N2 C8 . 1.363(5) ?
    N2 C9 . 1.454(6) ?
    N3 C1 . 1.319(5) ?
    N3 C2 . 1.372(4) ?
    N3 C3 . 1.451(5) ?
    N4 C6 . 1.319(5) ?
    N4 C10 . 1.366(5) ?
    N4 C7 . 1.458(5) ?
    C1 H1A . 0.9300 ?
    C2 C4 . 1.328(6) ?
    C2 H2A . 0.9300 ?
    C3 H3A . 0.9600 ?
    C3 H3B . 0.9600 ?
    C3 H3C . 0.9600 ?
    C4 H4A . 0.9300 ?
    C5 C11 . 1.478(7) ?
    C5 H5A . 0.9700 ?
    C5 H5B . 0.9700 ?
    C6 H6A . 0.9300 ?
    C7 C12 . 1.448(6) ?
    C7 H7A . 0.9700 ?
    C7 H7B . 0.9700 ?
    C8 C10 . 1.313(6) ?
    C8 H8A . 0.9300 ?
    C9 H9A . 0.9600 ?
    C9 H9B . 0.9600 ?
    C9 H9C . 0.9600 ?
    C10 H10A . 0.9300 ?
    C11 H11A . 0.9600 ?
    C11 H11B . 0.9600 ?
    C11 H11C . 0.9600 ?
    C12 H12A . 0.9600 ?
    C12 H12B . 0.9600 ?
    C12 H12C . 0.9600 ?
loop_
    _geom_angle_atom_site_label_1
    _geom_angle_atom_site_label_2
    _geom_angle_atom_site_label_3
    _geom_angle_site_symmetry_1
    _geom_angle_site_symmetry_3
    _geom_angle
    _geom_angle_publ_flag
    O5 Mo1 O4 . . 103.54(11) ?
    O5 Mo1 O3 . . 101.94(10) ?
    O4 Mo1 O3 . . 96.96(9) ?
    O5 Mo1 O2 . . 100.86(10) ?
    O4 Mo1 O2 . . 96.47(10) ?
    O3 Mo1 O2 . . 149.93(8) ?
    O5 Mo1 O1 . . 99.96(10) ?
    O4 Mo1 O1 . . 156.48(9) ?
    O3 Mo1 O1 . . 78.79(8) ?
    O2 Mo1 O1 . . 78.18(8) ?
    O5 Mo1 O1 . 5_756 175.21(10) ?
    O4 Mo1 O1 . 5_756 81.19(8) ?
    O3 Mo1 O1 . 5_756 78.00(8) ?
    O2 Mo1 O1 . 5_756 77.66(8) ?
    O1 Mo1 O1 . 5_756 75.30(8) ?
    O5 Mo1 Mo3 . . 91.25(8) ?
    O4 Mo1 Mo3 . . 132.98(7) ?
    O3 Mo1 Mo3 . . 36.03(6) ?
    O2 Mo1 Mo3 . . 124.55(6) ?
    O1 Mo1 Mo3 . . 46.38(5) ?
    O1 Mo1 Mo3 5_756 . 85.94(5) ?
    O5 Mo1 Mo2 . . 90.45(8) ?
    O4 Mo1 Mo2 . . 132.56(7) ?
    O3 Mo1 Mo2 . . 124.49(6) ?
    O2 Mo1 Mo2 . . 36.09(6) ?
    O1 Mo1 Mo2 . . 45.71(5) ?
    O1 Mo1 Mo2 5_756 . 85.71(5) ?
    Mo3 Mo1 Mo2 . . 90.780(10) ?
    O13 Mo2 O12 . . 105.32(14) ?
    O13 Mo2 O6 . . 101.56(12) ?
    O12 Mo2 O6 . . 102.10(11) ?
    O13 Mo2 O2 . . 99.56(11) ?
    O12 Mo2 O2 . . 96.63(10) ?
    O6 Mo2 O2 . . 146.78(9) ?
    O13 Mo2 O1 . . 159.00(11) ?
    O12 Mo2 O1 . . 95.20(11) ?
    O6 Mo2 O1 . . 77.94(9) ?
    O2 Mo2 O1 . . 73.22(8) ?
    O13 Mo2 O3 . 5_756 87.26(11) ?
    O12 Mo2 O3 . 5_756 164.26(11) ?
    O6 Mo2 O3 . 5_756 84.15(8) ?
    O2 Mo2 O3 . 5_756 71.54(7) ?
    O1 Mo2 O3 . 5_756 71.77(7) ?
    O13 Mo2 Mo1 . . 134.56(10) ?
    O12 Mo2 Mo1 . . 85.45(9) ?
    O6 Mo2 Mo1 . . 119.47(7) ?
    O2 Mo2 Mo1 . . 35.01(6) ?
    O1 Mo2 Mo1 . . 41.55(5) ?
    O3 Mo2 Mo1 5_756 . 78.94(5) ?
    O9 Mo3 O8 . . 105.31(13) ?
    O9 Mo3 O7 . . 100.50(11) ?
    O8 Mo3 O7 . . 101.36(11) ?
    O9 Mo3 O3 . . 101.19(11) ?
    O8 Mo3 O3 . . 97.23(10) ?
    O7 Mo3 O3 . . 146.45(9) ?
    O9 Mo3 O1 . . 160.30(10) ?
    O8 Mo3 O1 . . 94.20(10) ?
    O7 Mo3 O1 . . 77.85(8) ?
    O3 Mo3 O1 . . 73.12(8) ?
    O9 Mo3 O2 . 5_756 88.94(10) ?
    O8 Mo3 O2 . 5_756 163.60(10) ?
    O7 Mo3 O2 . 5_756 83.54(9) ?
    O3 Mo3 O2 . 5_756 71.60(8) ?
    O1 Mo3 O2 . 5_756 71.36(7) ?
    O9 Mo3 Mo1 . . 135.89(9) ?
    O8 Mo3 Mo1 . . 85.38(8) ?
    O7 Mo3 Mo1 . . 119.53(7) ?
    O3 Mo3 Mo1 . . 34.72(6) ?
    O1 Mo3 Mo1 . . 41.69(5) ?
    O2 Mo3 Mo1 5_756 . 78.66(5) ?
    O11 Mo4 O10 . . 105.33(13) ?
    O11 Mo4 O6 . . 103.41(12) ?
    O10 Mo4 O6 . . 98.49(11) ?
    O11 Mo4 O7 . . 103.82(12) ?
    O10 Mo4 O7 . . 98.36(11) ?
    O6 Mo4 O7 . . 142.70(9) ?
    O11 Mo4 O4 . 5_756 90.28(10) ?
    O10 Mo4 O4 . 5_756 164.39(11) ?
    O6 Mo4 O4 . 5_756 77.48(8) ?
    O7 Mo4 O4 . 5_756 77.39(9) ?
    O11 Mo4 O1 . . 159.07(10) ?
    O10 Mo4 O1 . . 95.59(10) ?
    O6 Mo4 O1 . . 72.50(8) ?
    O7 Mo4 O1 . . 72.93(8) ?
    O4 Mo4 O1 5_756 . 68.80(7) ?
    Mo1 O1 Mo2 . . 92.74(7) ?
    Mo1 O1 Mo3 . . 91.94(8) ?
    Mo2 O1 Mo3 . . 162.30(10) ?
    Mo1 O1 Mo1 . 5_756 104.70(8) ?
    Mo2 O1 Mo1 . 5_756 97.52(7) ?
    Mo3 O1 Mo1 . 5_756 97.78(7) ?
    Mo1 O1 Mo4 . . 164.07(10) ?
    Mo2 O1 Mo4 . . 85.47(7) ?
    Mo3 O1 Mo4 . . 85.36(6) ?
    Mo1 O1 Mo4 5_756 . 91.23(7) ?
    Mo1 O2 Mo2 . . 108.90(10) ?
    Mo1 O2 Mo3 . 5_756 110.24(9) ?
    Mo2 O2 Mo3 . 5_756 104.12(9) ?
    Mo1 O3 Mo3 . . 109.25(10) ?
    Mo1 O3 Mo2 . 5_756 109.70(9) ?
    Mo3 O3 Mo2 . 5_756 104.20(9) ?
    Mo1 O4 Mo4 . 5_756 118.79(10) ?
    Mo2 O6 Mo4 . . 118.90(12) ?
    Mo3 O7 Mo4 . . 118.38(11) ?
    C1 N1 C4 . . 107.6(4) ?
    C1 N1 C5 . . 125.2(3) ?
    C4 N1 C5 . . 127.1(3) ?
    C6 N2 C8 . . 107.1(4) ?
    C6 N2 C9 . . 125.5(3) ?
    C8 N2 C9 . . 127.4(4) ?
    C1 N3 C2 . . 108.1(3) ?
    C1 N3 C3 . . 126.2(3) ?
    C2 N3 C3 . . 125.6(3) ?
    C6 N4 C10 . . 107.5(4) ?
    C6 N4 C7 . . 126.6(3) ?
    C10 N4 C7 . . 125.9(4) ?
    N1 C1 N3 . . 109.4(3) ?
    N1 C1 H1A . . 125.3 ?
    N3 C1 H1A . . 125.3 ?
    C4 C2 N3 . . 106.9(4) ?
    C4 C2 H2A . . 126.6 ?
    N3 C2 H2A . . 126.6 ?
    N3 C3 H3A . . 109.5 ?
    N3 C3 H3B . . 109.5 ?
    H3A C3 H3B . . 109.5 ?
    N3 C3 H3C . . 109.5 ?
    H3A C3 H3C . . 109.5 ?
    H3B C3 H3C . . 109.5 ?
    C2 C4 N1 . . 108.0(3) ?
    C2 C4 H4A . . 126.0 ?
    N1 C4 H4A . . 126.0 ?
    C11 C5 N1 . . 111.8(4) ?
    C11 C5 H5A . . 109.3 ?
    N1 C5 H5A . . 109.3 ?
    C11 C5 H5B . . 109.3 ?
    N1 C5 H5B . . 109.3 ?
    H5A C5 H5B . . 107.9 ?
    N2 C6 N4 . . 109.6(3) ?
    N2 C6 H6A . . 125.2 ?
    N4 C6 H6A . . 125.2 ?
    C12 C7 N4 . . 112.6(4) ?
    C12 C7 H7A . . 109.1 ?
    N4 C7 H7A . . 109.1 ?
    C12 C7 H7B . . 109.1 ?
    N4 C7 H7B . . 109.1 ?
    H7A C7 H7B . . 107.8 ?
    C10 C8 N2 . . 108.5(4) ?
    C10 C8 H8A . . 125.8 ?
    N2 C8 H8A . . 125.8 ?
    N2 C9 H9A . . 109.5 ?
    N2 C9 H9B . . 109.5 ?
    H9A C9 H9B . . 109.5 ?
    N2 C9 H9C . . 109.5 ?
    H9A C9 H9C . . 109.5 ?
    H9B C9 H9C . . 109.5 ?
    C8 C10 N4 . . 107.3(4) ?
    C8 C10 H10A . . 126.3 ?
    N4 C10 H10A . . 126.3 ?
    C5 C11 H11A . . 109.5 ?
    C5 C11 H11B . . 109.5 ?
    H11A C11 H11B . . 109.5 ?
    C5 C11 H11C . . 109.5 ?
    H11A C11 H11C . . 109.5 ?
    H11B C11 H11C . . 109.5 ?
    C7 C12 H12A . . 109.5 ?
    C7 C12 H12B . . 109.5 ?
    H12A C12 H12B . . 109.5 ?
    C7 C12 H12C . . 109.5 ?
    H12A C12 H12C . . 109.5 ?
    H12B C12 H12C . . 109.5 ?
data_global
_journal_date_recd_electronic     2008-03-09
_journal_date_accepted     2008-05-27
_journal_name_full     'Acta Crystallographica, Section E'
_journal_year     2008
_journal_volume     64
_journal_issue      7
_journal_page_first     m954
_journal_page_last     m954
_journal_paper_category     QM
_journal_coeditor_code     YA2072
_publ_contact_author_name     'Enbo Wang'
_publ_contact_author_address
;
Key Laboratory of Polyoxometalates Science of Ministry of Education,
Department of Chemistry
Northeast Normal University
Changchun 130024
People's Republic of China
;
_publ_contact_author_email     wangenbo@public.cc.jl.cn
_publ_contact_author_fax     '+86-431-85098787'
_publ_contact_author_phone     '+86-431-85098787'
_publ_section_title
;
Tetrakis(1-ethyl-3-methylimidazolium) \b-hexacosaoxidooctamolybdate
;
loop_
    _publ_author_name
    _publ_author_footnote
    _publ_author_address
    'Lin, Shiwei' .
;
Key Laboratory of Polyoxometalate Science of Ministry of Education,
Department of Chemistry
Northeast Normal University
Changchun
Jilin 130024
People's Republic of China
and
Department of Chemistry,
Changchun Normal University,
Changchun,
Jilin 130024,
People's Republic of China
;
    'Chen, Weilin' .
;
Key Laboratory of Polyoxometalate Science of Ministry of Education,
Department of Chemistry
Northeast Normal University
Changchun
Jilin 130024
People's Republic of China
;
    'Zhang, Zhiming' .
;
Key Laboratory of Polyoxometalate Science of Ministry of Education,
Department of Chemistry
Northeast Normal University
Changchun
Jilin 130024
People's Republic of China
;
    'Liu, Wenli' .
;
Key Laboratory of Polyoxometalate Science of Ministry of Education,
Department of Chemistry
Northeast Normal University
Changchun
Jilin 130024
People's Republic of China
;
    'Wang, Enbo' .
;
Key Laboratory of Polyoxometalate Science of Ministry of Education,
Department of Chemistry
Northeast Normal University
Changchun
Jilin 130024
People's Republic of China
;
