# Supplementary material for: Tetra­kis(1-ethyl-3-methyl­imidazolium) β-hexa­cosa­oxidoocta­molybdate
Source: Acta Crystallogr Sect E Struct Rep Online. 2008 Jun 21;64(Pt 7):m954. doi: 10.1107/S1600536808015936 (PMC2961847; doi:10.1107/S1600536808015936)
Supplement: Supplementary file 2 [file e-64-0m954-Isup2.hkl]

# 
# h,k,l, Fc-squared, Fo-squared, sigma(Fo-squared) and status flag 
# 
data_I
_shelx_title ' 1 in Pbca' 
_shelx_refln_list_code          4 
_shelx_F_calc_maximum      854.15 
_exptl_crystal_F_000      3152.00 
_reflns_d_resolution_high  0.7499 
 
loop_ 
 _symmetry_equiv_pos_as_xyz 
 'x, y, z' 
 '-x+1/2, -y, z+1/2' 
 '-x, y+1/2, -z+1/2' 
 'x+1/2, -y+1/2, -z' 
 '-x, -y, -z' 
 'x-1/2, y, -z-1/2' 
 'x, -y-1/2, z-1/2' 
 '-x-1/2, y-1/2, z' 
 
_cell_length_a    15.6338 
_cell_length_b    16.9231 
_cell_length_c    17.9380 
_cell_angle_alpha  90.000 
_cell_angle_beta   90.000 
_cell_angle_gamma  90.000 
 
_shelx_F_squared_multiplier     1.000 
 
loop_ 
 _refln_index_h 
 _refln_index_k 
 _refln_index_l 
 _refln_F_squared_calc 
 _refln_F_squared_meas 
 _refln_F_squared_sigma 
 _refln_observed_status 
   2   0   0   165635.19   175922.81   2020.97 o 
   4   0   0      131.10      101.84     29.71 o 
   6   0   0   312039.53   304108.69   2731.34 o 
   8   0   0   480593.22   477142.06   8689.93 o 
  10   0   0     1673.14     1696.13    143.16 o 
  12   0   0     1349.65     1444.47    150.87 o 
  14   0   0    31485.24    30562.39    722.23 o 
  16   0   0     5065.11     4787.93    296.60 o 
  18   0   0     1809.93     1786.65    229.83 o 
   2   1   0    16304.24    16224.73    171.29 o 
   4   1   0    27731.41    29731.83    248.85 o 
   6   1   0   109606.63   112341.02   1726.81 o 
   8   1   0    70991.87    72816.02   1245.64 o 
  10   1   0    38217.02    37236.67    500.84 o 
  12   1   0     1177.43     1129.44    101.11 o 
  14   1   0     8412.17     8423.93    258.94 o 
  16   1   0    14766.45    14543.32    364.14 o 
  18   1   0     6138.59     5809.01    259.43 o 
   0   2   0   383606.34   367744.19  10899.33 o 
   2   2   0      380.65      513.10     72.82 o 
   4   2   0     1544.77     2596.01    129.68 o 
   6   2   0    58839.04    59642.05    471.43 o 
   8   2   0    72271.27    74336.14    589.62 o 
  10   2   0    59819.54    59022.80    516.06 o 
  12   2   0     4012.99     3822.91    159.63 o 
  14   2   0    32073.28    31268.69    665.74 o 
  16   2   0     1534.84     1552.59    136.17 o 
  18   2   0     3436.00     3149.89    160.84 o 
   2   3   0    53449.00    53699.61    391.83 o 
   4   3   0    17937.82    16374.64    160.33 o 
   6   3   0    17353.63    15716.77    460.95 o 
   8   3   0     2952.13     2819.04     93.68 o 
  10   3   0    36018.77    35848.08    430.75 o 
  12   3   0       77.37      135.67     57.78 o 
  14   3   0     5786.78     5524.39    417.29 o 
  16   3   0     3768.97     3787.34    219.56 o 
  18   3   0     4402.57     4393.54    188.73 o 
   0   4   0       26.39       87.15     38.34 o 
   2   4   0   236866.84   244644.97   1600.11 o 
   4   4   0      540.08      482.11     36.31 o 
   6   4   0      548.94      663.50     32.02 o 
   8   4   0     1008.51      887.46    113.95 o 
  10   4   0    54937.72    56672.17    669.53 o 
  12   4   0      326.03      314.54     65.80 o 
  14   4   0     7609.45     7680.50    248.61 o 
  16   4   0     5429.14     5438.91    330.62 o 
  18   4   0     1121.58      857.72    103.44 o 
   2   5   0     7089.41     8487.46    105.64 o 
   4   5   0    19136.66    17438.49    193.01 o 
   6   5   0      486.30      944.70    188.62 o 
   8   5   0   101760.51   101259.34   1222.02 o 
  10   5   0        3.30      -10.82     33.07 o 
  12   5   0      653.63      743.69     94.05 o 
  14   5   0     4821.39     4951.40    204.65 o 
  16   5   0    19690.69    19301.31    626.58 o 
  18   5   0       68.96      -54.49     54.49 o 
   0   6   0   215662.23   220362.09   1776.50 o 
   2   6   0    13619.04    14613.88    144.54 o 
   4   6   0        1.36      122.43    102.40 o 
   6   6   0    67457.11    67551.62    724.83 o 
   8   6   0    35231.79    35963.96    475.31 o 
  10   6   0        8.95      -30.41     30.41 o 
  12   6   0      378.55      404.77     73.20 o 
  14   6   0      868.22      821.51    104.85 o 
  16   6   0     1446.31     1388.18    137.71 o 
  18   6   0      129.00       21.38     60.17 o 
   2   7   0   101490.80   101458.84    508.23 o 
   4   7   0    13082.16    13391.63    207.20 o 
   6   7   0    84310.47    84848.91    668.07 o 
   8   7   0    72752.29    70867.62   2121.12 o 
  10   7   0       48.26      -13.54     67.41 o 
  12   7   0     4253.86     3958.88    134.08 o 
  14   7   0      212.09       94.37    106.57 o 
  16   7   0     6712.93     6538.57    210.23 o 
  18   7   0      292.41      268.97     74.78 o 
   0   8   0   400228.69   403145.41   3171.64 o 
   2   8   0   150823.28   152093.05    817.29 o 
   4   8   0    24135.91    23716.43    284.85 o 
   6   8   0   115668.32   116507.29    883.14 o 
   8   8   0    72234.22    72692.29    812.07 o 
  10   8   0      706.46      965.38    135.78 o 
  12   8   0    26973.53    27759.80    485.05 o 
  14   8   0    10747.33    11132.19    316.72 o 
  16   8   0      249.05      103.39     60.20 o 
  18   8   0     2373.27     2353.47    251.35 o 
   2   9   0    28254.39    27819.63    217.58 o 
   4   9   0     3205.75     3224.40     64.08 o 
   6   9   0   103379.24    99177.50    667.98 o 
   8   9   0     5401.48     6069.16    198.69 o 
  10   9   0    10873.71    11290.07    281.62 o 
  12   9   0     3628.69     4047.01    130.83 o 
  14   9   0     8170.16     8407.55    314.01 o 
  16   9   0     1428.13     1450.76    115.35 o 
  18   9   0     4148.92     4516.11    198.06 o 
   0  10   0     4240.27     5023.30    155.67 o 
   2  10   0     5201.96     5392.70    114.63 o 
   4  10   0    23413.29    23001.66    233.23 o 
   6  10   0    45646.28    44409.20    408.27 o 
   8  10   0      702.20      724.46    185.85 o 
  10  10   0    21032.68    22496.79    823.67 o 
  12  10   0    46556.88    46687.39    544.94 o 
  14  10   0     8219.78     8727.31    361.44 o 
  16  10   0      231.86      168.10     98.87 o 
  18  10   0     5892.04     6415.28    293.96 o 
   2  11   0    19808.01    19171.30    239.51 o 
   4  11   0   134010.27   132870.13   1260.67 o 
   6  11   0       85.30       82.65     35.35 o 
   8  11   0     3383.42     3477.57    234.97 o 
  10  11   0    14366.50    14305.34    347.36 o 
  12  11   0     1086.51     1141.63    121.06 o 
  14  11   0      614.12      970.04    184.89 o 
  16  11   0      174.33      152.15    129.68 o 
   0  12   0     1578.15     1303.72     96.23 o 
   2  12   0    18874.83    17986.90    240.35 o 
   4  12   0      369.05      541.09     60.74 o 
   6  12   0      292.75      319.02     50.08 o 
   8  12   0        4.76       -5.40     48.73 o 
  10  12   0     2788.28     2448.95    161.03 o 
  12  12   0     1237.94     1180.28    124.86 o 
  14  12   0     1252.28     1488.77    227.26 o 
  16  12   0      164.18      131.61    129.68 o 
   2  13   0      990.04      901.69     64.05 o 
   4  13   0     1459.53     1323.69     96.37 o 
   6  13   0      504.86      590.48     70.55 o 
   8  13   0     3249.21     3262.99    178.97 o 
  10  13   0     1139.72     1047.74    121.45 o 
  12  13   0       10.69       62.91     61.74 o 
  14  13   0       67.76       16.69    108.50 o 
  16  13   0      565.88      539.27    181.68 o 
   0  14   0     3029.32     2852.79    147.29 o 
   2  14   0    17399.15    17715.04    257.87 o 
   4  14   0     3895.63     3925.94    160.20 o 
   6  14   0     4682.50     4677.14    204.16 o 
   8  14   0     3237.89     2957.36    177.38 o 
  10  14   0     3808.08     3811.79    198.99 o 
  12  14   0     1859.00     1953.61    159.68 o 
  14  14   0      763.19      561.74    184.25 o 
   2  15   0    12822.12    12409.56    222.16 o 
   4  15   0    15243.84    14720.82    283.84 o 
   6  15   0    14378.98    13663.75    276.22 o 
   8  15   0        4.20      -50.51     50.51 o 
  10  15   0     1130.43      939.10    119.98 o 
  12  15   0     4458.26     5044.07    247.91 o 
  14  15   0      739.97     1177.40    240.74 o 
   0  16   0       24.54       23.34     78.64 o 
   2  16   0     6370.47     6696.69    169.61 o 
   4  16   0    17707.46    16806.54    382.69 o 
   6  16   0    10675.05    10507.34    325.15 o 
   8  16   0      500.61      498.46    100.14 o 
  10  16   0      835.96      689.71    115.74 o 
  12  16   0    20344.82    20328.53    506.24 o 
   2  17   0       32.92       18.06     38.66 o 
   4  17   0       47.04      159.29     59.07 o 
   6  17   0      330.37      328.25     95.78 o 
   8  17   0       71.88       35.76     62.57 o 
  10  17   0      478.58      325.03    132.89 o 
  12  17   0      150.54      330.22    137.71 o 
   0  18   0     2241.14     2067.16    155.45 o 
   2  18   0     7114.02     7134.19    189.30 o 
   4  18   0     4158.89     4214.28    175.99 o 
   6  18   0     8114.03     7680.33    297.99 o 
   8  18   0      702.64      790.87    239.46 o 
  10  18   0       79.50       25.67     92.45 o 
  12  18   0     8593.53     9808.26    517.44 o 
   2  19   0     6968.01     6953.36    207.84 o 
   4  19   0     7416.30     7866.23    241.62 o 
   6  19   0     3029.34     3184.29    211.07 o 
   8  19   0      758.67      738.90    132.81 o 
  10  19   0      391.43      252.30    149.58 o 
   0  20   0     2944.87     2615.84    188.84 o 
   2  20   0     8938.59     9114.46    232.13 o 
   4  20   0        0.78       -0.57     58.59 o 
   6  20   0      918.30      923.95    142.12 o 
   2  21   0        3.03      -17.38     49.79 o 
   4  21   0     1771.55     2164.32    191.68 o 
   0  22   0       68.08        2.28     83.92 o 
   2  22   0        0.12      -74.86     74.86 o 
   1   1   1   486266.34   473093.63   5965.04 o 
   2   1   1    33078.64    33882.37    155.06 o 
   3   1   1     3041.88     3757.59     39.84 o 
   4   1   1     2629.79     2488.73     34.77 o 
   5   1   1     4388.63     4181.44     66.47 o 
   6   1   1    66236.05    67765.59    330.93 o 
   7   1   1   400911.19   401472.28   3307.40 o 
   8   1   1     1563.55     1565.64     60.89 o 
   9   1   1    10998.57    11637.86     97.84 o 
  10   1   1     7620.97     7288.40    127.51 o 
  11   1   1       18.69      -28.09     28.09 o 
  12   1   1     2128.11     2132.27     87.97 o 
  13   1   1     9501.31     9586.12    185.08 o 
  14   1   1     2618.11     2569.90    104.92 o 
  15   1   1     5788.95     5895.03    157.72 o 
  16   1   1        2.10      121.66     42.83 o 
  17   1   1     5870.50     6048.64    177.50 o 
  18   1   1     1704.82     1580.13    126.48 o 
  19   1   1       23.44      -90.26    104.64 o 
   0   2   1     7331.97     7828.57     61.71 o 
   1   2   1     1614.66     2032.05     36.15 o 
   2   2   1       39.71       53.14      5.70 o 
   3   2   1     5114.72     5529.49     65.94 o 
   4   2   1    87286.25    93827.41    504.63 o 
   5   2   1     1028.05      808.37     28.54 o 
   6   2   1     7896.53     8146.03     73.48 o 
   7   2   1    87937.80    90306.34    477.97 o 
   8   2   1      124.70      225.19     33.00 o 
   9   2   1    47078.22    47745.57    305.86 o 
  10   2   1      654.63      675.32     65.26 o 
  11   2   1    10891.23    10937.35    183.26 o 
  12   2   1    12085.32    12032.30    200.13 o 
  13   2   1     9880.98    10287.20    202.29 o 
  14   2   1     1011.99     1062.73     76.07 o 
  15   2   1    13456.77    13606.95    240.35 o 
  16   2   1      149.76      191.49     46.97 o 
  17   2   1    14609.01    13999.27    237.82 o 
  18   2   1      995.72      939.57    107.30 o 
  19   2   1      362.05      270.63     81.13 o 
   1   3   1    18834.34    22259.92    107.22 o 
   2   3   1    15229.78    16010.28     92.53 o 
   3   3   1    80834.25    84224.86    382.75 o 
   4   3   1    90485.83    91258.28    450.66 o 
   5   3   1    12609.27    11534.22     91.35 o 
   6   3   1     1870.37     1725.03     42.49 o 
   7   3   1    25218.39    25197.14    164.98 o 
   8   3   1       28.89       19.01     14.93 o 
   9   3   1    75252.88    73670.37    430.84 o 
  10   3   1    17122.48    18099.01    172.49 o 
  11   3   1     9513.78     9576.22    172.91 o 
  12   3   1      360.04      452.42     50.69 o 
  13   3   1    11745.72    11383.50    224.71 o 
  14   3   1      514.20      549.77     62.42 o 
  15   3   1     3877.44     3871.05    133.27 o 
  16   3   1       25.69       55.18     42.52 o 
  17   3   1     5432.60     5352.20    150.27 o 
  18   3   1      854.27      747.47    100.88 o 
  19   3   1      466.28      319.04    100.78 o 
   0   4   1     2108.16     2811.47     53.25 o 
   1   4   1    31359.17    36072.29    164.26 o 
   2   4   1     1939.79     2314.34     38.03 o 
   3   4   1   132817.42   135359.14    774.57 o 
   4   4   1      593.51      617.44     23.83 o 
   5   4   1     8527.02     8467.17    102.84 o 
   6   4   1      574.77      628.50     28.33 o 
   7   4   1     6405.39     6203.21     83.11 o 
   8   4   1      994.30     1076.51     50.05 o 
   9   4   1     3393.45     3459.01     73.80 o 
  10   4   1     9580.09     9841.26    128.13 o 
  11   4   1     8770.40     8607.21    122.07 o 
  12   4   1       12.20       23.22     28.85 o 
  13   4   1     1048.00     1162.72     74.82 o 
  14   4   1      615.70      604.42     63.76 o 
  15   4   1     3896.29     3963.28    121.75 o 
  16   4   1      705.07      801.34     70.86 o 
  17   4   1       30.36       73.65     56.57 o 
  18   4   1       51.58       29.03     53.04 o 
  19   4   1      419.26      366.76     72.01 o 
  20   4   1       19.37      -48.79    113.63 o 
   1   5   1     9478.38    10677.49     70.59 o 
   2   5   1    33783.04    35716.60    163.71 o 
   3   5   1     2037.60     1553.27     32.88 o 
   4   5   1    51010.87    49318.80    261.96 o 
   5   5   1     1352.26     1285.72     49.86 o 
   6   5   1     7720.06     7491.71     82.81 o 
   7   5   1     3371.75     3017.99     50.58 o 
   8   5   1     2142.54     2234.22     87.13 o 
   9   5   1     9295.65     9725.83    128.92 o 
  10   5   1    33009.97    33257.21    265.60 o 
  11   5   1      412.67      463.70     36.98 o 
  12   5   1      202.68      184.00     40.07 o 
  13   5   1      686.41      695.89     63.52 o 
  14   5   1     2315.15     2242.37    138.53 o 
  15   5   1      108.65      267.73     52.05 o 
  16   5   1     1469.25     1611.54     98.24 o 
  17   5   1     2166.77     2058.40    118.23 o 
  18   5   1     1497.12     1377.47    103.69 o 
  19   5   1       14.12       53.86     48.69 o 
  20   5   1      689.48      619.52    191.31 o 
   0   6   1    53796.01    57988.88    407.75 o 
   1   6   1    35230.52    36350.28    193.64 o 
   2   6   1    11646.85    11289.40     80.20 o 
   3   6   1     9697.59     9568.47     80.78 o 
   4   6   1     2021.25     2126.46     38.40 o 
   5   6   1       28.91       67.05     20.68 o 
   6   6   1    16595.58    18236.89    140.35 o 
   7   6   1     1910.48     1848.77     56.09 o 
   8   6   1     7779.94     7677.38    111.45 o 
   9   6   1    42414.48    41662.88    378.47 o 
  10   6   1     9812.61     9703.90    134.75 o 
  11   6   1      201.80      177.70     28.95 o 
  12   6   1       64.28       28.75     27.35 o 
  13   6   1     1981.73     1788.12     80.56 o 
  14   6   1     5669.70     5554.86    140.13 o 
  15   6   1    15393.66    15719.17    242.37 o 
  16   6   1      625.73      647.87    121.57 o 
  17   6   1     2399.69     2133.66    120.24 o 
  18   6   1      549.86      447.96     66.88 o 
  19   6   1      789.68      714.87     78.72 o 
  20   6   1      353.98      320.35    151.51 o 
   1   7   1   218056.73   217155.08    835.64 o 
   2   7   1      218.01      387.61     22.80 o 
   3   7   1    14076.94    13249.69    101.43 o 
   4   7   1     1873.11     1901.08     38.42 o 
   5   7   1    10712.28    10137.79     94.11 o 
   6   7   1     4054.15     4318.96     69.47 o 
   7   7   1    93110.54    92140.26    468.12 o 
   8   7   1     9017.71     9483.25    143.08 o 
   9   7   1    22469.24    23058.90    238.31 o 
  10   7   1     3023.99     3019.40     86.47 o 
  11   7   1      633.42      538.30     38.06 o 
  12   7   1      434.23      468.97     39.27 o 
  13   7   1     4255.41     4408.33    122.75 o 
  14   7   1     1173.84     1206.05     77.62 o 
  15   7   1      548.98      596.99     66.62 o 
  16   7   1     2475.90     2482.62    123.04 o 
  17   7   1      515.07      432.73     74.82 o 
  18   7   1      418.95      286.33     54.16 o 
  19   7   1      194.79      158.37     52.66 o 
   0   8   1   119823.72   119994.63    766.44 o 
   1   8   1   112818.52   112330.37    478.22 o 
   2   8   1      707.26      790.74     23.51 o 
   3   8   1     2089.86     2331.97     77.25 o 
   4   8   1     1002.23      910.17     29.89 o 
   5   8   1    56098.68    54529.28    289.20 o 
   6   8   1     7572.20     7609.69     89.34 o 
   7   8   1    21760.62    22462.07    165.71 o 
   8   8   1    16593.62    16595.86    177.58 o 
   9   8   1     5857.25     5684.18    104.39 o 
  10   8   1      127.64      146.81     27.31 o 
  11   8   1     1444.94     1615.49     58.75 o 
  12   8   1     2731.81     2780.48     75.54 o 
  13   8   1    14769.22    15069.41    226.76 o 
  14   8   1      338.65      344.85     54.79 o 
  15   8   1        3.27        4.54     43.14 o 
  16   8   1      864.47     1023.13    132.32 o 
  17   8   1     1862.51     1848.34    100.55 o 
  18   8   1       37.15       84.16     47.88 o 
  19   8   1        2.32      -47.23     47.23 o 
   1   9   1    77873.98    78312.84    402.34 o 
   2   9   1     2629.69     2905.64     47.48 o 
   3   9   1     1916.90     1731.56     35.40 o 
   4   9   1      105.28      162.66     18.04 o 
   5   9   1    70020.66    71327.58    447.29 o 
   6   9   1     2853.43     2603.64     58.33 o 
   7   9   1    47831.51    47488.72    325.75 o 
   8   9   1     2235.14     2217.92     67.11 o 
   9   9   1     5252.73     5434.77    103.15 o 
  10   9   1      333.94      411.52     39.62 o 
  11   9   1    28082.46    28459.08    271.05 o 
  12   9   1        2.12       26.14     35.50 o 
  13   9   1    25434.55    25408.09    412.13 o 
  14   9   1        0.67      -40.79     40.79 o 
  15   9   1     1760.55     1688.40    101.68 o 
  16   9   1       28.16      -35.35     38.57 o 
  17   9   1     1004.50     1069.00     78.07 o 
  18   9   1      227.20      227.08     74.72 o 
  19   9   1     6161.74     6133.73    719.02 o 
   0  10   1     1006.66      742.13     55.41 o 
   1  10   1    12405.50    11786.20    122.06 o 
   2  10   1     8216.74     8524.03    102.97 o 
   3  10   1    51015.61    50002.57    294.56 o 
   4  10   1     3802.42     4057.46     74.32 o 
   5  10   1     2607.60     2606.75     63.40 o 
   6  10   1      594.58      568.79     36.33 o 
   7  10   1    14832.65    14619.45    149.29 o 
   8  10   1        1.67      -11.02     20.24 o 
   9  10   1      938.32      937.30     50.48 o 
  10  10   1     1837.35     1824.96     86.88 o 
  11  10   1     8197.83     8576.61    164.05 o 
  12  10   1     5045.61     4924.59    134.30 o 
  13  10   1     5216.36     5556.75    179.30 o 
  14  10   1       94.59        3.20     62.95 o 
  15  10   1      895.39      748.71     91.52 o 
  16  10   1      312.16      200.14     60.25 o 
  17  10   1     2346.65     2347.59    130.14 o 
  18  10   1      350.08      305.09     80.68 o 
   1  11   1        3.96       -3.98     22.98 o 
   2  11   1    13549.34    13631.54    139.96 o 
   3  11   1      285.05      334.74     32.00 o 
   4  11   1     9980.52    10077.90    148.39 o 
   5  11   1    13821.10    13289.43    163.80 o 
   6  11   1     5090.75     5054.93     99.08 o 
   7  11   1      480.90      469.07     43.22 o 
   8  11   1     4120.97     4010.83    123.38 o 
   9  11   1        0.51       23.17     55.23 o 
  10  11   1      205.67      329.41     72.93 o 
  11  11   1    10156.30    10196.32    212.87 o 
  12  11   1      237.85      233.74     55.76 o 
  13  11   1     3448.09     3366.03    131.05 o 
  14  11   1       28.53       54.80     71.44 o 
  15  11   1      262.32      306.75    105.29 o 
  16  11   1      631.06      592.14    123.44 o 
  17  11   1      252.86      148.64     97.65 o 
   0  12   1       95.69      105.57     35.30 o 
   1  12   1       57.63       13.32     20.46 o 
   2  12   1    11474.59    11193.56    132.13 o 
   3  12   1    50036.05    49020.11    313.99 o 
   4  12   1       12.41       15.54     24.73 o 
   5  12   1    10082.36     9775.02    143.71 o 
   6  12   1     2378.84     2328.04     72.27 o 
   7  12   1     2086.59     1918.08     91.94 o 
   8  12   1     1821.72     1794.92     93.49 o 
   9  12   1      390.42      307.70     61.41 o 
  10  12   1     3232.31     3289.91    200.52 o 
  11  12   1     6791.00     6987.92    180.62 o 
  12  12   1       46.71      -29.52     41.33 o 
  13  12   1      130.66       36.90     44.55 o 
  14  12   1      408.73      578.10    116.21 o 
  15  12   1     1195.03     1345.73    155.34 o 
  16  12   1      391.40      399.53    114.51 o 
  17  12   1        5.20      -18.62    125.19 o 
   1  13   1    12862.17    13181.02    148.48 o 
   2  13   1     8527.39     8435.69    118.03 o 
   3  13   1     7168.16     6915.54    107.18 o 
   4  13   1        6.81       -4.68     20.25 o 
   5  13   1     1994.82     2064.71     81.24 o 
   6  13   1       85.30       52.89     25.98 o 
   7  13   1       67.13       40.99     39.71 o 
   8  13   1    10523.53    10235.13    225.90 o 
   9  13   1    10918.84    10436.81    219.95 o 
  10  13   1     4281.02     3884.15    141.55 o 
  11  13   1      175.60      129.28     47.52 o 
  12  13   1      237.49      251.20     55.76 o 
  13  13   1     1188.45     1184.01     94.44 o 
  14  13   1     1964.73     2042.32    183.36 o 
  15  13   1      599.61      552.96    126.16 o 
  16  13   1     4196.57     4807.64    273.27 o 
   0  14   1     8654.41     8573.55    175.83 o 
   1  14   1     4563.09     4588.76     92.13 o 
   2  14   1     2741.63     2585.28     71.57 o 
   3  14   1     6470.30     6395.60    108.07 o 
   4  14   1       70.69       90.08     28.54 o 
   5  14   1    13145.88    12821.81    179.73 o 
   6  14   1     4295.36     4112.53    104.31 o 
   7  14   1     2227.84     2016.31    104.68 o 
   8  14   1      273.29      347.28     66.06 o 
   9  14   1      326.82      296.23     62.68 o 
  10  14   1       33.32       41.93     41.61 o 
  11  14   1      278.84      244.04     53.62 o 
  12  14   1        0.52      -32.06     40.48 o 
  13  14   1     1725.47     1881.67    117.62 o 
  14  14   1      257.25      331.31    110.94 o 
  15  14   1       27.59       68.26    167.88 o 
   1  15   1     4227.69     4563.98     96.56 o 
   2  15   1     1100.73     1135.51     56.20 o 
   3  15   1     1205.40     1228.82     56.16 o 
   4  15   1      200.53       94.19     37.88 o 
   5  15   1    11936.43    11743.01    179.37 o 
   6  15   1     1507.45     1511.54    112.70 o 
   7  15   1      397.87      413.61     65.38 o 
   8  15   1     3432.89     3402.43    136.61 o 
   9  15   1     2862.98     2669.11    125.37 o 
  10  15   1        4.72       48.49     42.64 o 
  11  15   1     5117.24     5123.59    172.46 o 
  12  15   1       45.12       13.18     53.43 o 
  13  15   1     2451.63     2430.52    133.81 o 
  14  15   1      125.97      106.99     98.05 o 
   0  16   1     4573.53     4661.69    142.04 o 
   1  16   1      942.96     1013.01     55.64 o 
   2  16   1     1576.97     1460.87     62.89 o 
   3  16   1     5549.54     5445.34    108.66 o 
   4  16   1      373.32      442.91     50.69 o 
   5  16   1     5672.96     5734.90    132.64 o 
   6  16   1     1370.51     1308.04     95.65 o 
   7  16   1      695.24      834.62     83.06 o 
   8  16   1     1165.99     1211.64    102.45 o 
   9  16   1      114.26      166.94     55.22 o 
  10  16   1      239.39      273.52     63.31 o 
  11  16   1     1743.59     1626.58    114.44 o 
  12  16   1       63.93       47.49     65.72 o 
  13  16   1     1042.60     1056.60    189.84 o 
  14  16   1      141.38      255.51    141.24 o 
   1  17   1     1964.74     1765.50     69.80 o 
   2  17   1     1396.89     1415.21     64.41 o 
   3  17   1       21.49      -11.45     28.53 o 
   4  17   1        3.41       45.16     35.75 o 
   5  17   1    15256.42    15522.25    223.37 o 
   6  17   1     2536.46     2512.08    170.13 o 
   7  17   1      936.08      964.82     90.03 o 
   8  17   1       11.30      -11.43     41.79 o 
   9  17   1      174.20      100.15     51.96 o 
  10  17   1      243.81      121.83     60.51 o 
  11  17   1    10424.17    10630.03    262.12 o 
  12  17   1       93.38      220.49     77.56 o 
  13  17   1     6570.94     8242.84   1089.13 o 
   0  18   1     3349.71     3339.53    183.77 o 
   1  18   1     1312.64     1178.72     64.25 o 
   2  18   1      353.45      365.75     45.68 o 
   3  18   1     4501.06     4781.21    119.64 o 
   4  18   1      134.20      113.50     43.78 o 
   5  18   1     4981.12     5044.95    150.19 o 
   6  18   1        2.42       45.23     53.35 o 
   7  18   1      366.66      321.18     67.52 o 
   8  18   1      528.27      367.06     77.28 o 
   9  18   1      288.65      134.69     59.84 o 
  10  18   1       93.98      109.37     62.30 o 
  11  18   1       17.26       75.28     74.37 o 
  12  18   1      193.37      291.61    130.06 o 
   1  19   1     4788.57     4683.78    123.60 o 
   2  19   1      199.86      182.00     44.15 o 
   3  19   1     2711.25     2819.30    132.07 o 
   4  19   1        4.77       33.74     44.19 o 
   5  19   1     5153.50     5866.37    193.33 o 
   6  19   1      109.69      161.39     62.70 o 
   7  19   1     1006.79     1038.58    101.72 o 
   8  19   1     1044.63     1173.22    109.00 o 
   9  19   1     1992.00     2127.67    136.42 o 
  10  19   1      143.91       30.17    124.55 o 
   0  20   1      466.79      432.45     77.21 o 
   1  20   1     1771.72     1703.20     81.08 o 
   2  20   1       13.89      -36.40     36.40 o 
   3  20   1      760.66      758.79     70.79 o 
   4  20   1       19.98       -5.95     43.03 o 
   5  20   1      596.56      602.89     86.71 o 
   6  20   1      105.87       -3.46     51.75 o 
   7  20   1      320.65      186.22     68.51 o 
   1  21   1      686.64      640.85     62.49 o 
   2  21   1      973.38      982.89     76.03 o 
   3  21   1      516.03      570.53     69.47 o 
   4  21   1      139.83      105.92     70.55 o 
   5  21   1      347.44      186.79     99.42 o 
   0  22   1      320.25      229.20     69.80 o 
   1  22   1       20.51       -0.75     46.91 o 
   2  22   1     1086.31     1106.54    124.91 o 
   3  22   1     2546.18     2403.47    194.25 o 
   0   0   2   512560.28   466817.63   5465.23 o 
   1   0   2    59189.33    62075.55    378.59 o 
   2   0   2    43372.04    45268.19    357.15 o 
   3   0   2        4.21       20.43      9.48 o 
   4   0   2    11161.92    12130.97    110.01 o 
   5   0   2    75009.20    74014.02    459.42 o 
   6   0   2    75351.91    73765.30    421.14 o 
   7   0   2    68010.30    70201.80    454.22 o 
   8   0   2   118482.64   122666.71   1143.27 o 
   9   0   2     4418.58     4400.43     73.68 o 
  10   0   2      624.18      516.47     66.02 o 
  11   0   2     8425.04     8610.62    265.78 o 
  12   0   2      128.66       85.50     40.48 o 
  13   0   2    24760.39    24840.79    509.39 o 
  14   0   2     4187.39     4638.09    157.73 o 
  15   0   2      455.64      435.98     69.77 o 
  16   0   2       48.88       73.29    137.39 o 
  17   0   2     4526.72     4562.01    223.98 o 
  18   0   2      107.23       43.13     76.77 o 
  19   0   2       10.36       -7.66     86.35 o 
   1   1   2     4794.90     5147.01     43.42 o 
   2   1   2     2057.02     2262.26     27.00 o 
   3   1   2     5813.01     5413.57     43.00 o 
   4   1   2    21380.51    23886.90    115.97 o 
   5   1   2    11946.74    12372.23     76.85 o 
   6   1   2    31504.47    30898.61    150.42 o 
   7   1   2     5067.04     5408.28     54.77 o 
   8   1   2    17215.33    18093.10    132.53 o 
   9   1   2     4170.62     4304.11     59.20 o 
  10   1   2     5451.59     5457.18    120.02 o 
  11   1   2    24231.21    24368.15    283.01 o 
  12   1   2     1331.24     1394.01     61.26 o 
  13   1   2    14510.49    14192.91    186.23 o 
  14   1   2     3879.69     3757.07    101.65 o 
  15   1   2      651.70      572.41     58.60 o 
  16   1   2     3659.90     3626.95    134.46 o 
  17   1   2      421.87      446.47     71.27 o 
  18   1   2      982.86      831.23     90.23 o 
  19   1   2     2877.50     2866.78    162.06 o 
   0   2   2   118256.06   118601.19    683.15 o 
   1   2   2    34877.15    35971.85    156.86 o 
   2   2   2    20694.23    25914.17    131.90 o 
   3   2   2   433234.75   441801.53   3362.08 o 
   4   2   2     9080.69     8916.09     63.51 o 
   5   2   2    17572.20    17506.13    102.04 o 
   6   2   2     6614.38     6611.81     54.27 o 
   7   2   2     9050.68     9707.30     84.95 o 
   8   2   2    20407.07    22114.33    173.89 o 
   9   2   2     1975.18     2058.04     41.98 o 
  10   2   2    13430.94    13063.79    137.78 o 
  11   2   2    26418.34    26280.40    266.25 o 
  12   2   2     3024.71     3166.38     85.84 o 
  13   2   2    14286.16    13781.50    182.94 o 
  14   2   2     9036.81     8872.88    152.01 o 
  15   2   2        0.69       -2.23     33.46 o 
  16   2   2      236.25      141.22     44.99 o 
  17   2   2     3505.30     3468.75    140.43 o 
  18   2   2      667.53      454.49     75.09 o 
  19   2   2     1012.19      997.88    114.11 o 
  20   2   2      894.27      903.27    205.44 o 
   1   3   2    20721.76    22490.02    117.76 o 
   2   3   2     4973.85     4567.00     43.04 o 
   3   3   2    71470.91    77208.49    370.16 o 
   4   3   2     2277.63     2377.34     35.59 o 
   5   3   2    27596.88    25879.35    157.45 o 
   6   3   2     1097.09      964.93     22.06 o 
   7   3   2      481.07      568.82     31.83 o 
   8   3   2     1225.78     1303.23     32.87 o 
   9   3   2     5342.42     5265.83    102.39 o 
  10   3   2     3493.11     3754.96    122.21 o 
  11   3   2    16780.57    16507.86    188.19 o 
  12   3   2      554.78      477.49     42.34 o 
  13   3   2     2460.89     2547.47     82.03 o 
  14   3   2      486.98      541.42     56.18 o 
  15   3   2      436.94      378.78     51.94 o 
  16   3   2      631.39      568.46     62.97 o 
  17   3   2       48.67       27.14     50.60 o 
  18   3   2     1093.25     1094.50     95.93 o 
  19   3   2     4662.68     4430.11    195.23 o 
  20   3   2      552.18      653.54    188.74 o 
   0   4   2     3918.43     4391.15    101.54 o 
   1   4   2    46441.59    50553.61    272.89 o 
   2   4   2    25236.25    21646.86    116.27 o 
   3   4   2   425826.84   417281.13   4266.81 o 
   4   4   2      449.32      514.88     19.58 o 
   5   4   2    55471.07    53623.30    261.55 o 
   6   4   2     4666.17     4727.30     54.67 o 
   7   4   2        4.27       11.16      8.24 o 
   8   4   2      269.11      308.82     20.88 o 
   9   4   2    37012.42    37855.44    336.30 o 
  10   4   2    16718.34    17244.65    153.12 o 
  11   4   2    62028.30    61557.95    838.75 o 
  12   4   2     1150.97     1148.63     56.64 o 
  13   4   2     7087.83     6915.31    130.08 o 
  14   4   2     3134.60     2948.00    102.04 o 
  15   4   2     2658.83     2628.28    102.65 o 
  16   4   2      366.49      431.59     58.94 o 
  17   4   2     5521.06     5515.92    240.23 o 
  18   4   2      867.15      632.53    102.63 o 
  19   4   2      520.34      518.89     94.17 o 
  20   4   2      870.18      779.37    206.08 o 
   1   5   2    13720.62    13783.01     87.48 o 
   2   5   2     1401.17     1493.52     29.97 o 
   3   5   2    16568.86    15035.05    113.76 o 
   4   5   2     7098.65     6527.92     66.23 o 
   5   5   2      250.38      247.13     59.15 o 
   6   5   2     1174.73     1164.80     34.00 o 
   7   5   2    23506.09    23796.63    154.19 o 
   8   5   2    26567.52    26629.14    179.33 o 
   9   5   2    39863.48    39863.34    267.62 o 
  10   5   2      472.62      396.77     42.22 o 
  11   5   2     2791.58     2931.85     66.49 o 
  12   5   2        7.48      -14.32     20.34 o 
  13   5   2    10118.66     9998.82    176.38 o 
  14   5   2     1747.96     1716.90     86.11 o 
  15   5   2     3421.99     3303.89    114.28 o 
  16   5   2     4758.52     4577.85    138.37 o 
  17   5   2     4546.46     4798.50    168.11 o 
  18   5   2      195.50      168.11     72.66 o 
  19   5   2       70.32       76.97     63.26 o 
  20   5   2      419.42      340.89    161.78 o 
   0   6   2    44690.05    43655.27    375.75 o 
   1   6   2      841.85     1177.47     28.46 o 
   2   6   2     6003.58     5784.89     56.18 o 
   3   6   2    29169.57    27858.64    155.14 o 
   4   6   2       47.33      133.84     13.64 o 
   5   6   2       45.76       57.52     11.47 o 
   6   6   2     3335.51     3082.45     50.98 o 
   7   6   2    37251.71    38067.80    262.97 o 
   8   6   2    13110.28    12313.88    125.07 o 
   9   6   2    43945.36    44480.29    294.06 o 
  10   6   2     1964.29     2032.85     64.75 o 
  11   6   2     7544.99     7471.81    105.34 o 
  12   6   2        0.72       15.16     25.03 o 
  13   6   2    11567.53    11429.98    192.10 o 
  14   6   2     1345.76     1402.26     95.16 o 
  15   6   2     7067.34     6943.41    163.27 o 
  16   6   2      165.97       89.18     47.68 o 
  17   6   2    10962.62    11114.35    245.27 o 
  18   6   2        0.29       22.24     58.85 o 
  19   6   2        3.06       37.10     62.11 o 
   1   7   2    86167.25    88460.28    404.62 o 
   2   7   2     8963.80     9884.85     76.66 o 
   3   7   2      790.52      603.54     21.57 o 
   4   7   2        1.21       13.36      9.56 o 
   5   7   2     3328.85     3597.02     56.04 o 
   6   7   2     3134.75     2924.04     53.94 o 
   7   7   2    57796.44    56133.85    306.80 o 
   8   7   2     9188.98     8992.56    125.84 o 
   9   7   2     2411.12     2428.13     91.18 o 
  10   7   2      573.30      634.44     38.59 o 
  11   7   2      304.95      318.10     32.72 o 
  12   7   2     3860.28     3764.28    109.67 o 
  13   7   2     3012.98     3283.66    109.04 o 
  14   7   2        2.50       -4.80     39.33 o 
  15   7   2     1556.35     1638.76     89.94 o 
  16   7   2     1349.38     1400.60     89.26 o 
  17   7   2     3997.18     3920.45    153.45 o 
  18   7   2      189.44      169.88     62.28 o 
  19   7   2      455.16      461.91     91.76 o 
   0   8   2   114882.30   116311.38    749.57 o 
   1   8   2       27.67       55.74     22.22 o 
   2   8   2    27604.47    28106.31    154.45 o 
   3   8   2      686.57      574.31     24.62 o 
   4   8   2      848.93      999.65     31.72 o 
   5   8   2     4694.47     4618.42     67.15 o 
   6   8   2    25661.91    25419.07    185.87 o 
   7   8   2     2402.17     2419.72     55.03 o 
   8   8   2    22418.88    22975.02    214.61 o 
   9   8   2     2375.67     2402.26    109.24 o 
  10   8   2       91.49       96.43     24.56 o 
  11   8   2     1014.87      926.91     64.68 o 
  12   8   2     2861.63     2830.17     85.72 o 
  13   8   2     1779.06     1816.47     87.17 o 
  14   8   2     1388.40     1341.73     80.22 o 
  15   8   2      574.52      473.44     60.25 o 
  16   8   2        3.94        3.86     47.37 o 
  17   8   2      437.49      429.07     78.21 o 
  18   8   2      541.84      521.89     79.50 o 
  19   8   2      113.98       45.26     62.78 o 
   1   9   2    25346.12    25090.31    182.41 o 
   2   9   2    11857.70    11516.27    100.16 o 
   3   9   2      731.14      836.67     44.67 o 
   4   9   2       73.89       94.60     16.59 o 
   5   9   2    31808.12    31775.02    206.09 o 
   6   9   2    25925.62    26065.26    185.24 o 
   7   9   2    17922.05    17383.48    148.14 o 
   8   9   2        3.32      -12.94     19.86 o 
   9   9   2      751.64      812.54     46.40 o 
  10   9   2     1394.84     1358.32     59.56 o 
  11   9   2    12817.94    13215.55    178.22 o 
  12   9   2      608.58      629.76     54.72 o 
  13   9   2     3274.71     3379.68    116.47 o 
  14   9   2     3701.10     3864.61    136.57 o 
  15   9   2       66.08       63.82     42.25 o 
  16   9   2      821.02      770.25     83.28 o 
  17   9   2      171.47      177.17     61.97 o 
  18   9   2     1081.55     1146.19    145.17 o 
   0  10   2      742.10      755.88     48.78 o 
   1  10   2    19052.64    19288.96    180.33 o 
   2  10   2       55.38       22.74     16.99 o 
   3  10   2    14510.89    15109.41    139.26 o 
   4  10   2     8023.77     7857.00    101.79 o 
   5  10   2    28284.90    28634.55    217.50 o 
   6  10   2     6685.68     6707.25     99.05 o 
   7  10   2     6813.76     6557.74     98.13 o 
   8  10   2       59.17       47.78     21.92 o 
   9  10   2     2317.25     2349.61     73.50 o 
  10  10   2     3349.76     3423.88    104.03 o 
  11  10   2       11.35      -10.16     37.90 o 
  12  10   2    14153.54    14286.27    234.63 o 
  13  10   2     1392.35     1421.96     86.35 o 
  14  10   2     2763.69     2876.33    126.02 o 
  15  10   2        0.28        8.81     50.25 o 
  16  10   2        0.95        6.60     56.86 o 
  17  10   2      297.87      256.99     80.83 o 
  18  10   2     2440.23     2413.75    139.81 o 
   1  11   2    37385.05    37457.65    254.24 o 
   2  11   2     4083.77     4105.62     96.75 o 
   3  11   2    22484.81    22420.66    200.03 o 
   4  11   2    31470.82    30716.05    288.93 o 
   5  11   2    15269.83    14546.46    171.94 o 
   6  11   2      123.96      128.11     28.61 o 
   7  11   2      821.84      865.73     63.27 o 
   8  11   2      881.46      949.91     78.70 o 
   9  11   2    16585.49    17042.80    430.05 o 
  10  11   2     2601.59     2504.33    111.27 o 
  11  11   2      184.44       49.45     58.01 o 
  12  11   2      114.13       80.97     48.06 o 
  13  11   2        7.75      -41.59     44.05 o 
  14  11   2       22.55       26.37     65.81 o 
  15  11   2       78.84      -19.22     71.97 o 
  16  11   2       89.35       98.57     86.08 o 
  17  11   2      151.62      214.27    100.88 o 
  18  11   2        1.17      -63.56    129.04 o 
   0  12   2      254.16      228.30     39.20 o 
   1  12   2    25867.50    25809.04    209.85 o 
   2  12   2     6166.96     5987.29     97.80 o 
   3  12   2    15297.84    14766.58    164.61 o 
   4  12   2       59.80       59.72     23.50 o 
   5  12   2     5944.92     6197.75    114.53 o 
   6  12   2      271.24      282.87     33.38 o 
   7  12   2     7961.79     7982.32    175.29 o 
   8  12   2     1036.73     1025.79     77.06 o 
   9  12   2    35428.66    34445.79    406.37 o 
  10  12   2      288.92      191.41     58.76 o 
  11  12   2     4137.89     4264.81    154.01 o 
  12  12   2       21.74       24.05     42.37 o 
  13  12   2       27.79       -7.10     41.41 o 
  14  12   2      221.80      153.83     84.13 o 
  15  12   2    10268.50    10793.10    537.02 o 
  16  12   2       18.55      125.33     96.68 o 
  17  12   2     1875.71     1559.38    256.15 o 
   1  13   2        3.73      -18.93     18.93 o 
   2  13   2       38.02       26.32     21.99 o 
   3  13   2     1388.91     1284.34     54.29 o 
   4  13   2      205.59      353.67     78.76 o 
   5  13   2        5.59       36.44     31.63 o 
   6  13   2     1205.33     1208.21     59.16 o 
   7  13   2     5480.60     5799.59    170.53 o 
   8  13   2      580.68      479.54     69.44 o 
   9  13   2     4062.59     4399.85    149.90 o 
  10  13   2      296.40      310.75     84.42 o 
  11  13   2      170.96      179.32     50.54 o 
  12  13   2       51.64        9.53     45.11 o 
  13  13   2      428.49      467.17     73.13 o 
  14  13   2        6.69      199.02     92.69 o 
  15  13   2        8.12       22.82     86.19 o 
  16  13   2      186.82      275.82    117.13 o 
   0  14   2     4925.37     5201.41    180.70 o 
   1  14   2    11596.07    11627.78    146.26 o 
   2  14   2     5627.54     5740.68    110.07 o 
   3  14   2       21.43        2.06     22.10 o 
   4  14   2      558.53      597.48     44.17 o 
   5  14   2      422.00      378.73     43.47 o 
   6  14   2     1712.28     1601.48     71.23 o 
   7  14   2     6317.48     6275.84    171.11 o 
   8  14   2     1269.09     1329.08     94.05 o 
   9  14   2    20025.76    19787.99    316.01 o 
  10  14   2     1486.54     1325.03     93.79 o 
  11  14   2        4.85       -4.45     38.68 o 
  12  14   2      511.44      447.01     69.92 o 
  13  14   2       14.03      -46.65     46.65 o 
  14  14   2      186.31      185.52    168.84 o 
  15  14   2     9925.49    11218.65    438.48 o 
   1  15   2    19598.10    19552.53    201.10 o 
   2  15   2     4988.51     5073.94    108.46 o 
   3  15   2     4280.99     4240.77    107.22 o 
   4  15   2     5212.24     5146.58    129.54 o 
   5  15   2     2631.91     2289.40     84.90 o 
   6  15   2     4380.90     4478.53    129.19 o 
   7  15   2     8841.25     8875.31    228.14 o 
   8  15   2       33.89      -43.63     43.63 o 
   9  15   2     2429.76     2334.51    119.11 o 
  10  15   2      281.33      307.65     59.12 o 
  11  15   2      752.56      670.40     83.80 o 
  12  15   2     1144.75     1161.32    102.68 o 
  13  15   2      157.88      122.87     63.57 o 
  14  15   2      569.86      597.31    186.50 o 
   0  16   2       46.40       43.20     39.70 o 
   1  16   2     5778.48     5864.14    112.77 o 
   2  16   2     1762.74     1879.96     69.75 o 
   3  16   2      562.36      518.22     47.19 o 
   4  16   2     2528.03     2259.66     86.81 o 
   5  16   2     4215.74     4013.81    112.31 o 
   6  16   2     2056.61     2175.89    115.07 o 
   7  16   2      704.74      708.98     80.48 o 
   8  16   2      273.57      196.78     55.42 o 
   9  16   2      486.44      438.54     82.01 o 
  10  16   2      427.60      228.26     61.32 o 
  11  16   2      600.62      548.07     87.94 o 
  12  16   2     5911.72     6458.53    396.04 o 
  13  16   2     1086.47     1204.14    226.59 o 
  14  16   2      533.49      315.86    157.29 o 
   1  17   2      276.83      251.62     38.58 o 
   2  17   2        1.28      -25.45     25.45 o 
   3  17   2        0.51      -21.40     27.89 o 
   4  17   2       88.29       81.14     39.08 o 
   5  17   2      235.32      170.74     45.13 o 
   6  17   2        1.26      -21.98     46.08 o 
   7  17   2        2.25       51.67     46.56 o 
   8  17   2        8.02      -33.51     41.39 o 
   9  17   2       17.02       -3.96     45.99 o 
  10  17   2      141.85       34.15    109.53 o 
  11  17   2       38.62       19.31     65.05 o 
  12  17   2       43.74      -22.10     63.49 o 
  13  17   2      215.28      119.06    108.74 o 
   0  18   2      568.94      496.44     72.63 o 
   1  18   2     4715.94     5057.90    115.06 o 
   2  18   2     2078.79     1891.42    100.98 o 
   3  18   2        3.99      -31.62     31.62 o 
   4  18   2     1513.25     1432.59     81.45 o 
   5  18   2     1892.98     1809.20    101.09 o 
   6  18   2     2396.66     2332.59    128.30 o 
   7  18   2      356.83      329.42     66.81 o 
   8  18   2      217.29      167.42     61.10 o 
   9  18   2      668.98      705.82     91.20 o 
  10  18   2      185.04       87.50     65.62 o 
  11  18   2        7.73      -80.53     80.53 o 
  12  18   2     2212.71     2528.14    332.55 o 
   1  19   2     4728.06     4957.18    119.85 o 
   2  19   2     1679.57     1678.26     78.34 o 
   3  19   2       88.58       45.11     39.47 o 
   4  19   2     2486.29     2483.01    104.95 o 
   5  19   2       34.13       30.30     56.09 o 
   6  19   2      956.22      950.25     99.54 o 
   7  19   2     3577.87     3930.37    188.42 o 
   8  19   2      102.24       51.85     61.26 o 
   9  19   2      665.55      727.36    100.12 o 
  10  19   2       65.23       76.40    149.58 o 
   0  20   2     1556.16     1371.03    105.16 o 
   1  20   2     1555.65     1677.40     81.32 o 
   2  20   2     2810.41     2808.90    104.03 o 
   3  20   2      299.63      223.67     52.20 o 
   4  20   2        0.01      -20.27     44.19 o 
   5  20   2       34.25       18.99     55.20 o 
   6  20   2      626.20      508.75     94.15 o 
   7  20   2     1797.37     1781.55    201.26 o 
   1  21   2      497.06      497.30     57.06 o 
   2  21   2      105.15      125.29     46.53 o 
   3  21   2      584.49      577.19     70.47 o 
   4  21   2      838.35      912.90    100.81 o 
   5  21   2      230.43      161.14    133.53 o 
   0  22   2       45.91       99.24     91.92 o 
   1  22   2     1025.35     1031.22    104.13 o 
   2  22   2        2.84       16.96     69.95 o 
   3  22   2     1784.48     1531.78    238.18 o 
   1   1   3    56370.61    55504.09    267.01 o 
   2   1   3    57744.95    60842.63    268.80 o 
   3   1   3      226.61      254.90     14.38 o 
   4   1   3     4849.26     4959.97     45.27 o 
   5   1   3        4.25       79.72     27.24 o 
   6   1   3    81127.40    79503.55    322.29 o 
   7   1   3        2.98        7.18     14.52 o 
   8   1   3     8013.55     7384.74     66.32 o 
   9   1   3     2812.20     2797.23     46.76 o 
  10   1   3    23245.94    23369.01    191.45 o 
  11   1   3      109.94       47.66     27.98 o 
  12   1   3     5447.84     5218.12    107.70 o 
  13   1   3       75.82      108.29     47.53 o 
  14   1   3     5722.68     5578.99    134.44 o 
  15   1   3       18.25       71.52     40.68 o 
  16   1   3      228.04      167.08     50.62 o 
  17   1   3        0.35      -44.96     44.96 o 
  18   1   3     6214.87     6373.03    195.04 o 
  19   1   3        1.15      -18.54     53.41 o 
  20   1   3     3554.36     3613.10    328.05 o 
   0   2   3    20674.29    24285.75    267.82 o 
   1   2   3     2905.35     3064.95     32.17 o 
   2   2   3       54.79      214.54     12.10 o 
   3   2   3     2203.98     2029.44     35.05 o 
   4   2   3    52904.66    55925.11    279.77 o 
   5   2   3     7656.68     7779.03     64.53 o 
   6   2   3    25783.29    25666.77    142.07 o 
   7   2   3     3585.53     3514.55     43.03 o 
   8   2   3      241.44      203.41     13.57 o 
   9   2   3       19.93       12.52     11.73 o 
  10   2   3    17110.57    16292.39    201.46 o 
  11   2   3     1675.85     1650.46     64.41 o 
  12   2   3    35003.03    34337.21    320.85 o 
  13   2   3      512.51      459.85     44.87 o 
  14   2   3     2947.74     2813.47     99.92 o 
  15   2   3      985.33      954.30     84.45 o 
  16   2   3      155.12       81.46     45.25 o 
  17   2   3      575.33      436.85     74.00 o 
  18   2   3     7646.58     7999.29    215.29 o 
  19   2   3       27.90       61.51     58.71 o 
  20   2   3     2730.05     2811.90    302.38 o 
   1   3   3     1162.77     1598.12     26.77 o 
   2   3   3   239523.66   245119.84   1621.05 o 
   3   3   3     1613.99     2532.61     49.29 o 
   4   3   3   347964.31   325790.88   1729.33 o 
   5   3   3     1520.79     1335.49     27.49 o 
   6   3   3      594.74      700.39     22.17 o 
   7   3   3       76.43       48.21     10.52 o 
   8   3   3      980.18      974.26     30.56 o 
   9   3   3       12.78       20.60     15.09 o 
  10   3   3    83318.00    81700.23    516.73 o 
  11   3   3     2316.30     2195.35    100.51 o 
  12   3   3      432.21      641.21     46.20 o 
  13   3   3     1141.37     1079.09     65.78 o 
  14   3   3     3695.56     3581.03    110.24 o 
  15   3   3       45.13       32.62     33.86 o 
  16   3   3       57.10       10.33     41.85 o 
  17   3   3      420.82      278.79     64.66 o 
  18   3   3     2117.71     2014.38    120.93 o 
  19   3   3      793.08      657.47    105.10 o 
  20   3   3     6265.18     6588.06    430.13 o 
   0   4   3      237.74      211.90     28.35 o 
   1   4   3     1744.18     1918.34     29.76 o 
   2   4   3    46278.38    45929.82    210.08 o 
   3   4   3     3376.53     3490.94     47.27 o 
   4   4   3      220.56      189.07     20.50 o 
   5   4   3       37.07       29.83      9.99 o 
   6   4   3       29.28       72.16     12.27 o 
   7   4   3      134.88      116.73     12.70 o 
   8   4   3      483.56      433.17     18.87 o 
   9   4   3      162.01      252.40     24.79 o 
  10   4   3    21595.81    22130.38    187.29 o 
  11   4   3      188.28      134.78     37.71 o 
  12   4   3       11.18       -0.25     24.12 o 
  13   4   3      644.62      658.46     56.72 o 
  14   4   3     6849.83     6661.91    170.19 o 
  15   4   3       21.05      -28.31     31.23 o 
  16   4   3     1289.34     1206.95     81.67 o 
  17   4   3       60.62       -5.46     51.38 o 
  18   4   3        8.01       35.90     53.64 o 
  19   4   3       27.79       -0.37     86.79 o 
  20   4   3      244.06      414.72    177.19 o 
   1   5   3      746.46      787.62     21.25 o 
   2   5   3    69022.94    68481.19    296.64 o 
   3   5   3      142.08      332.95     16.37 o 
   4   5   3    57073.96    50944.84    257.87 o 
   5   5   3     3414.30     3608.43     61.27 o 
   6   5   3     3361.72     3674.33     61.04 o 
   7   5   3    11589.92    11060.76     98.95 o 
   8   5   3     8775.23     8781.80     95.10 o 
   9   5   3      266.45      288.29     29.33 o 
  10   5   3    89081.40    89407.70    795.57 o 
  11   5   3      218.53      276.54     28.34 o 
  12   5   3      108.68      130.56     32.58 o 
  13   5   3      185.71       90.61     37.29 o 
  14   5   3     9661.54     9806.58    184.21 o 
  15   5   3      106.80       96.58     43.58 o 
  16   5   3     9855.17     9928.18    199.56 o 
  17   5   3      138.23      122.44     59.79 o 
  18   5   3     5983.07     6125.14    191.66 o 
  19   5   3      263.06      205.27     70.09 o 
  20   5   3     3706.50     4185.11    353.09 o 
   0   6   3    85595.27    85783.48    559.73 o 
   1   6   3     4577.38     4781.20     57.33 o 
   2   6   3    23595.30    22273.64    132.26 o 
   3   6   3      257.50      406.98     19.07 o 
   4   6   3       89.92       88.50     15.58 o 
   5   6   3      369.68      525.77     23.48 o 
   6   6   3    44743.23    44121.52    281.84 o 
   7   6   3     1254.52     1254.31     54.98 o 
   8   6   3     4259.69     4531.86     77.16 o 
   9   6   3       88.78      105.79     25.94 o 
  10   6   3    28614.84    28740.13    240.96 o 
  11   6   3     1674.13     1561.41     57.42 o 
  12   6   3      789.81      881.26     52.50 o 
  13   6   3      256.03      341.80     51.75 o 
  14   6   3    18531.86    19030.43    262.71 o 
  15   6   3       55.29       -5.45     41.77 o 
  16   6   3     3619.39     3765.87    129.32 o 
  17   6   3      143.01      127.09     61.85 o 
  18   6   3     1212.59     1315.64    119.73 o 
  19   6   3        7.58       69.13     63.57 o 
   1   7   3    12282.39    12571.09     98.74 o 
   2   7   3      387.91      297.14     20.20 o 
   3   7   3     1200.91     1417.33     32.98 o 
   4   7   3     4242.42     5088.46     68.82 o 
   5   7   3      980.03      862.37     30.38 o 
   6   7   3    25197.55    24833.14    171.46 o 
   7   7   3     3408.65     3594.12     77.53 o 
   8   7   3    23371.37    23437.01    192.02 o 
   9   7   3     5603.00     5318.31    100.98 o 
  10   7   3     7611.24     7683.46    112.30 o 
  11   7   3        0.28       29.78     22.90 o 
  12   7   3     3289.19     3403.21     92.97 o 
  13   7   3       48.01       91.27     54.19 o 
  14   7   3     8459.34     8557.32    176.90 o 
  15   7   3       33.48      101.59     44.05 o 
  16   7   3     8320.27     8642.70    190.06 o 
  17   7   3      120.39       87.30     51.05 o 
  18   7   3     2190.88     2208.17    201.04 o 
  19   7   3        0.13       60.37     65.68 o 
   0   8   3   208499.88   206334.83   1226.04 o 
   1   8   3     2047.29     2039.95     55.66 o 
   2   8   3      542.58      499.29     20.54 o 
   3   8   3      623.85      657.28     39.58 o 
   4   8   3     6390.58     5992.56     74.07 o 
   5   8   3      380.64      361.57     23.96 o 
   6   8   3    10927.68    10847.79    109.70 o 
   7   8   3     1760.82     1743.65     48.69 o 
   8   8   3    35889.31    35019.30    348.19 o 
   9   8   3      864.68      907.92     56.46 o 
  10   8   3        2.27       12.21     20.63 o 
  11   8   3      403.32      371.08     40.32 o 
  12   8   3    14125.47    14528.28    311.03 o 
  13   8   3       80.01       10.22     39.94 o 
  14   8   3     1271.75     1192.62     78.56 o 
  15   8   3      563.45      473.56     60.49 o 
  16   8   3     1875.95     1995.99    111.65 o 
  17   8   3      175.65      122.10     56.79 o 
  18   8   3      701.17      736.30    104.08 o 
  19   8   3        0.80      -78.57     78.57 o 
   1   9   3      457.34      531.53     31.78 o 
   2   9   3     3591.15     3749.72     56.81 o 
   3   9   3       59.03      177.89     16.79 o 
   4   9   3     8495.11     8602.38     93.04 o 
   5   9   3      139.75      144.12     21.65 o 
   6   9   3     9338.35     9176.76    131.69 o 
   7   9   3      480.90      441.57     30.41 o 
   8   9   3      414.20      393.23     35.42 o 
   9   9   3      439.04      459.73     39.03 o 
  10   9   3       14.63        1.67     23.43 o 
  11   9   3     1269.21     1251.87     95.27 o 
  12   9   3      238.75      312.16     45.07 o 
  13   9   3        4.86      -63.07     63.07 o 
  14   9   3      814.85      672.85     66.07 o 
  15   9   3      168.74       76.38     47.18 o 
  16   9   3        5.00       39.17     43.30 o 
  17   9   3       35.24       36.15     53.58 o 
  18   9   3      420.47      310.79     84.68 o 
   0  10   3     3755.99     3900.02     99.60 o 
   1  10   3      115.49       94.93     20.02 o 
   2  10   3    48612.46    48417.95    427.79 o 
   3  10   3     2010.36     2051.07     52.92 o 
   4  10   3    16133.91    15457.37    139.27 o 
   5  10   3      448.70      427.94     33.66 o 
   6  10   3     9974.00     9904.89    121.98 o 
   7  10   3      672.39      508.35     34.65 o 
   8  10   3       13.71       48.33     22.49 o 
   9  10   3      229.79      230.17     33.66 o 
  10  10   3      932.75      881.45     55.44 o 
  11  10   3        3.60       18.21     37.46 o 
  12  10   3    12151.83    12620.13    329.92 o 
  13  10   3        8.99      -37.20     37.20 o 
  14  10   3      692.37      728.06     77.10 o 
  15  10   3        2.83      -35.69     40.29 o 
  16  10   3      699.48      679.38     94.68 o 
  17  10   3        3.62       24.03     61.93 o 
  18  10   3     1962.40     1886.38    179.53 o 
   1  11   3        1.98       10.26     22.54 o 
   2  11   3    65781.59    65964.54    399.71 o 
   3  11   3      447.90      457.82     36.86 o 
   4  11   3    34413.91    34204.95    260.64 o 
   5  11   3      103.02      103.87     29.50 o 
   6  11   3    17572.44    17480.68    192.94 o 
   7  11   3       58.03       43.11     25.42 o 
   8  11   3    12577.55    12639.36    220.54 o 
   9  11   3      233.44      279.39     59.21 o 
  10  11   3     8079.78     8448.19    192.34 o 
  11  11   3     1821.25     1653.53    125.84 o 
  12  11   3     4901.12     4876.68    154.25 o 
  13  11   3      272.37      224.94     63.39 o 
  14  11   3      506.98      504.68     85.28 o 
  15  11   3       78.52       65.82     73.39 o 
  16  11   3     2600.77     2641.00    258.72 o 
  17  11   3       47.53       -2.24     86.35 o 
  18  11   3      178.18      150.22    148.94 o 
   0  12   3     5372.15     5238.96    127.92 o 
   1  12   3      734.28      634.07     39.07 o 
   2  12   3    27827.49    26772.53    216.07 o 
   3  12   3      126.84      147.08     28.20 o 
   4  12   3       23.55      -12.05     20.01 o 
   5  12   3      715.62      633.88     44.56 o 
   6  12   3      413.35      398.87     38.28 o 
   7  12   3      542.29      464.75     48.82 o 
   8  12   3     6381.11     6349.06    164.12 o 
   9  12   3      572.49      507.97     70.04 o 
  10  12   3    15722.00    16048.40    545.98 o 
  11  12   3      112.64       24.52     43.70 o 
  12  12   3        3.56      -37.81     37.81 o 
  13  12   3      382.82      342.24    102.91 o 
  14  12   3     1876.53     2021.76    176.80 o 
  15  12   3      146.50      213.93    101.20 o 
  16  12   3     1074.81     1212.64    160.23 o 
  17  12   3      159.35      166.92    154.72 o 
   1  13   3     3137.66     3092.80     84.65 o 
   2  13   3    13907.87    13801.89    154.16 o 
   3  13   3      183.47      129.06     26.94 o 
   4  13   3      483.44      460.78     37.80 o 
   5  13   3      407.59      362.06     38.57 o 
   6  13   3      932.45      904.99     54.35 o 
   7  13   3     3845.27     4194.36    138.22 o 
   8  13   3    52539.92    50984.73    522.31 o 
   9  13   3      294.04      424.93     67.78 o 
  10  13   3     9937.13    10135.23    367.87 o 
  11  13   3        4.78       34.02     41.62 o 
  12  13   3      268.25      215.69     79.69 o 
  13  13   3       19.24       21.66     47.35 o 
  14  13   3     9326.02     9855.13    357.94 o 
  15  13   3       67.50      185.17    101.68 o 
  16  13   3    14976.08    16116.42    675.37 o 
   0  14   3    30398.12    30441.52    353.82 o 
   1  14   3      143.62      146.75     29.60 o 
   2  14   3     5907.75     5581.08    102.27 o 
   3  14   3      311.91      243.47     33.23 o 
   4  14   3      306.63      318.99     36.65 o 
   5  14   3      998.73      859.73     55.86 o 
   6  14   3     9321.21     9262.32    175.58 o 
   7  14   3        7.28      -10.97     45.40 o 
   8  14   3     3469.35     4005.40    258.90 o 
   9  14   3        8.07      -43.66     43.66 o 
  10  14   3       73.73        2.75     42.88 o 
  11  14   3        1.82       28.72     42.11 o 
  12  14   3      212.60      289.82     63.46 o 
  13  14   3      183.33      168.31     61.51 o 
  14  14   3      915.87     1134.67    157.57 o 
  15  14   3      198.57      224.39    123.58 o 
   1  15   3      427.35      412.41     41.82 o 
   2  15   3     4178.94     4293.54     95.63 o 
   3  15   3     1011.22      865.77     58.02 o 
   4  15   3        5.91      -25.72     25.72 o 
   5  15   3      340.40      312.06     44.31 o 
   6  15   3     3009.43     2868.60    154.61 o 
   7  15   3      164.34      196.67     59.70 o 
   8  15   3     9136.08     9908.41    268.91 o 
   9  15   3      255.94      219.26     62.27 o 
  10  15   3        0.22      -37.12     40.29 o 
  11  15   3      418.20      394.18     70.05 o 
  12  15   3      126.93       61.20     55.52 o 
  13  15   3      135.92       60.10     60.47 o 
  14  15   3      688.01      652.93    107.75 o 
   0  16   3     9768.25    10373.51    211.90 o 
   1  16   3      152.18      133.68     32.95 o 
   2  16   3     5257.76     4890.36    104.37 o 
   3  16   3      165.25      140.95     36.10 o 
   4  16   3        1.79      -27.00     27.00 o 
   5  16   3       64.01        0.94     35.05 o 
   6  16   3     4456.17     4579.66    188.57 o 
   7  16   3      407.34      427.98     71.01 o 
   8  16   3     2324.38     2408.62    134.92 o 
   9  16   3       10.78      -40.27     40.27 o 
  10  16   3     1306.50     1355.98    106.23 o 
  11  16   3       63.67       24.30     53.89 o 
  12  16   3        7.63      -53.33     53.33 o 
  13  16   3       40.55      -57.19     57.19 o 
  14  16   3       73.28       82.17    130.97 o 
   1  17   3      129.82       65.30     30.96 o 
   2  17   3     4931.49     4897.35    108.32 o 
   3  17   3       74.67       56.96     33.19 o 
   4  17   3      787.52      668.75     60.64 o 
   5  17   3       64.26       43.86     45.25 o 
   6  17   3    10990.30    11342.58    497.78 o 
   7  17   3        8.22       -1.62     45.62 o 
   8  17   3      372.35      371.88     69.30 o 
   9  17   3      191.17      136.95     59.75 o 
  10  17   3      387.12      363.60     75.53 o 
  11  17   3      194.91      113.99     67.75 o 
  12  17   3      717.68      469.27    108.50 o 
  13  17   3       51.74       37.73    199.66 o 
   0  18   3     7865.31     7820.64    200.05 o 
   1  18   3        1.45       -6.20     32.81 o 
   2  18   3     1581.41     1644.72     78.87 o 
   3  18   3       57.47       12.69     35.96 o 
   4  18   3      532.26      512.08     60.31 o 
   5  18   3       45.61       12.84     46.50 o 
   6  18   3      744.47      788.39     89.74 o 
   7  18   3      139.42       77.80     54.98 o 
   8  18   3     2581.93     2815.26    144.97 o 
   9  18   3      124.44       80.48     60.14 o 
  10  18   3      423.78      520.61     87.39 o 
  11  18   3        0.57      -74.79     82.39 o 
   1  19   3      395.91      341.05     50.52 o 
   2  19   3     3086.02     3095.25    116.84 o 
   3  19   3       39.22      -27.06     37.13 o 
   4  19   3        9.23      -37.40     37.40 o 
   5  19   3       13.75       74.10     55.07 o 
   6  19   3      304.21      236.67     68.48 o 
   7  19   3      133.71       69.53     62.57 o 
   8  19   3     4528.46     4930.65    232.77 o 
   9  19   3       50.09       23.08     63.35 o 
   0  20   3     2457.28     2327.13    129.12 o 
   1  20   3       59.91       58.26     40.46 o 
   2  20   3        0.56       -8.87     39.43 o 
   3  20   3       24.15      -40.08     40.08 o 
   4  20   3        2.92        4.21     43.40 o 
   5  20   3        6.49      -37.64     48.91 o 
   6  20   3      331.36      289.51     79.60 o 
   7  20   3        0.30        6.28     60.35 o 
   1  21   3      485.26      512.79     61.50 o 
   2  21   3     2556.25     2653.17    115.03 o 
   3  21   3      114.42      108.62     51.32 o 
   4  21   3      444.61      330.22     75.07 o 
   5  21   3      114.48      128.40    130.97 o 
   0  22   3     2046.77     2065.27    262.57 o 
   1  22   3        6.37       84.56     72.10 o 
   2  22   3     3853.10     4636.67    210.85 o 
   3  22   3      173.96       57.14    132.25 o 
   0   0   4   269588.81   275977.63   3059.71 o 
   1   0   4   112268.32   117342.20    797.24 o 
   2   0   4     3693.10     5077.93     59.47 o 
   3   0   4     3947.81     4894.52     67.17 o 
   4   0   4      505.11      625.80     37.67 o 
   5   0   4    16808.75    14634.97    131.27 o 
   6   0   4    38474.99    39347.96    267.58 o 
   7   0   4    46229.01    49051.80    352.17 o 
   8   0   4    11094.77    10933.53    159.48 o 
   9   0   4     1211.37     1217.86     44.37 o 
  10   0   4    11798.76    12128.31    166.98 o 
  11   0   4     6398.08     6579.02    161.09 o 
  12   0   4     1947.80     1834.96     95.96 o 
  13   0   4    20411.31    19917.14    848.71 o 
  14   0   4    13436.65    12888.17    402.85 o 
  15   0   4     2390.38     2101.43    150.24 o 
  16   0   4     1859.11     1556.92    154.08 o 
  17   0   4    15048.38    14950.16    405.83 o 
  18   0   4      796.65      773.16    125.49 o 
  19   0   4      183.73      148.62     90.01 o 
  20   0   4      782.94      800.56    199.66 o 
   1   1   4    13814.91    15614.62     97.46 o 
   2   1   4    27038.24    27690.02    161.83 o 
   3   1   4    10378.57    11401.74     85.13 o 
   4   1   4    14390.48    14584.86     89.06 o 
   5   1   4    13354.28    13363.98     88.09 o 
   6   1   4     1762.96     1983.75     34.14 o 
   7   1   4       83.98      148.78     25.17 o 
   8   1   4     1753.70     1601.68     43.03 o 
   9   1   4    13670.10    13860.16    113.15 o 
  10   1   4     4334.66     4278.44     78.50 o 
  11   1   4    24379.59    24141.67    230.44 o 
  12   1   4        9.06       18.40     24.76 o 
  13   1   4     4906.61     4924.15    162.18 o 
  14   1   4      373.06      376.97     59.25 o 
  15   1   4      320.47      239.71     54.65 o 
  16   1   4      430.76      330.24     61.82 o 
  17   1   4      896.80      898.56     90.91 o 
  18   1   4      128.84      160.14     64.69 o 
  19   1   4     3382.89     3205.73    186.90 o 
  20   1   4      149.57      119.45     94.70 o 
   0   2   4    96997.15   108514.21    907.00 o 
   1   2   4     2932.78     3354.42     38.87 o 
   2   2   4      503.33      441.20     17.70 o 
   3   2   4   178473.91   178710.63    720.87 o 
   4   2   4       81.66      169.34     11.87 o 
   5   2   4     7768.59     7938.17     67.95 o 
   6   2   4    11545.15    11522.70     88.52 o 
   7   2   4      456.33      475.32     20.34 o 
   8   2   4     2632.43     2680.34     54.94 o 
   9   2   4     3784.37     3745.79     57.82 o 
  10   2   4     4033.06     4211.89     72.22 o 
  11   2   4    28581.00    29007.19    258.39 o 
  12   2   4      116.32       70.84     32.80 o 
  13   2   4     7797.91     7643.59    163.85 o 
  14   2   4     4236.61     4167.31    118.97 o 
  15   2   4        9.52       -5.36     38.45 o 
  16   2   4      920.56      904.54     84.95 o 
  17   2   4     4163.98     4476.23    223.68 o 
  18   2   4      109.44      113.58     60.52 o 
  19   2   4      499.06      617.19     87.73 o 
  20   2   4       20.12      109.21    101.85 o 
   1   3   4     2517.73     2818.50     36.07 o 
   2   3   4     5782.65     5639.78     53.47 o 
   3   3   4     5952.43     6043.67     63.67 o 
   4   3   4     2718.79     2202.32     39.58 o 
   5   3   4     3231.38     2707.68     39.40 o 
   6   3   4     2490.03     2489.85     39.63 o 
   7   3   4     2504.27     2513.75     41.10 o 
   8   3   4      188.02      166.52     14.49 o 
   9   3   4     4903.92     4887.73     67.74 o 
  10   3   4     7450.75     7237.88    105.35 o 
  11   3   4     9956.61     9948.92    128.11 o 
  12   3   4       32.52       31.54     29.73 o 
  13   3   4      848.30      935.22     64.21 o 
  14   3   4      972.98      899.19     66.27 o 
  15   3   4        4.47       22.67     41.05 o 
  16   3   4      329.94      231.82     58.05 o 
  17   3   4       56.10       -1.84     50.89 o 
  18   3   4      764.66      757.96     89.72 o 
  19   3   4     3031.20     2796.07    142.82 o 
  20   3   4      246.47      190.67    145.73 o 
   0   4   4     2464.32     2707.41     81.27 o 
   1   4   4     2353.88     1825.35     31.23 o 
   2   4   4    29796.45    31189.85    161.35 o 
   3   4   4   109317.30    98097.02    432.73 o 
   4   4   4       28.39       94.31     13.75 o 
   5   4   4    27258.12    25081.23    159.65 o 
   6   4   4        3.55       20.15      9.67 o 
   7   4   4     1758.11     1835.69     36.70 o 
   8   4   4        0.82       -0.29     10.55 o 
   9   4   4    31089.75    31395.65    214.29 o 
  10   4   4     2207.53     2164.91     58.21 o 
  11   4   4    38600.64    38589.23    311.49 o 
  12   4   4     1670.66     1724.74     75.52 o 
  13   4   4     2815.03     2825.54    143.28 o 
  14   4   4      595.85      519.42     56.60 o 
  15   4   4       87.43      141.26     42.32 o 
  16   4   4      859.63      886.63    102.58 o 
  17   4   4     5021.40     5374.68    177.99 o 
  18   4   4      498.55      460.30     74.95 o 
  19   4   4      641.83      786.37     94.41 o 
   1   5   4     9180.74    10011.89     78.99 o 
   2   5   4     6985.94     6578.17     63.03 o 
   3   5   4     3708.32     3093.08     43.05 o 
   4   5   4     2358.28     2468.95     44.04 o 
   5   5   4     1338.30     1273.60     33.70 o 
   6   5   4     1875.08     1624.41     38.88 o 
   7   5   4      809.24      683.63     25.56 o 
   8   5   4    17560.05    17817.04    159.27 o 
   9   5   4    35090.58    33763.85    366.71 o 
  10   5   4      206.39       69.11     46.53 o 
  11   5   4     1646.23     1660.05     65.25 o 
  12   5   4      385.75      342.51     43.14 o 
  13   5   4     7249.60     7321.46    153.32 o 
  14   5   4      138.50      157.71     44.75 o 
  15   5   4      656.95      734.14     67.05 o 
  16   5   4     1129.20     1115.58    124.08 o 
  17   5   4     5788.40     6062.61    186.81 o 
  18   5   4       58.06       25.39     52.16 o 
  19   5   4       59.11       55.55     60.56 o 
   0   6   4     3964.22     4311.45     83.52 o 
   1   6   4      519.77      554.96     27.69 o 
   2   6   4      272.58      344.07     19.29 o 
   3   6   4     8267.49     7588.32     72.43 o 
   4   6   4      137.43      136.77     15.39 o 
   5   6   4    22104.44    22104.89    155.25 o 
   6   6   4     4628.60     4969.64     69.14 o 
   7   6   4    18281.09    18217.20    143.52 o 
   8   6   4      318.91      331.60     29.15 o 
   9   6   4    33081.93    33694.59    304.91 o 
  10   6   4       47.83       36.66     24.69 o 
  11   6   4     6633.70     6863.68    122.11 o 
  12   6   4      216.17      442.62     96.94 o 
  13   6   4    12382.23    12466.40    205.92 o 
  14   6   4      398.83      405.15     58.29 o 
  15   6   4    10193.02    10143.99    208.26 o 
  16   6   4      496.02      467.32     80.80 o 
  17   6   4    10881.22    11723.86    258.33 o 
  18   6   4        6.26       46.81     53.15 o 
  19   6   4       17.77       54.00     88.84 o 
   1   7   4    17223.24    16294.37    118.90 o 
   2   7   4    13961.52    13172.24    101.93 o 
   3   7   4      907.00     1202.16     44.56 o 
   4   7   4     1356.23     1417.91     36.99 o 
   5   7   4      968.71      928.81     32.72 o 
   6   7   4     9857.35     9871.14    102.44 o 
   7   7   4    45280.38    44025.04    271.71 o 
   8   7   4     8441.46     8450.11    111.89 o 
   9   7   4     4991.32     5001.07    136.04 o 
  10   7   4      176.47      235.67     32.18 o 
  11   7   4     3632.72     3634.81     89.99 o 
  12   7   4     1004.47     1149.53     61.31 o 
  13   7   4      283.71      272.25     48.06 o 
  14   7   4      210.64      231.66     50.97 o 
  15   7   4      290.43      296.86     56.07 o 
  16   7   4     2276.97     2161.99    104.93 o 
  17   7   4     3226.39     3596.28    150.67 o 
  18   7   4       93.59       41.58     60.82 o 
  19   7   4      437.59      446.09     91.26 o 
   0   8   4    24239.70    24625.91    287.44 o 
   1   8   4       76.30      170.62     20.26 o 
   2   8   4     7755.42     8090.29     79.83 o 
   3   8   4      281.87      477.67     41.36 o 
   4   8   4     3921.25     3629.95     66.65 o 
   5   8   4      708.27      691.74     50.74 o 
   6   8   4    22826.17    22567.49    170.23 o 
   7   8   4     1411.89     1502.85     46.34 o 
   8   8   4     2412.88     2648.16     66.92 o 
   9   8   4     3365.32     3473.98     84.76 o 
  10   8   4     1821.61     1754.26     64.21 o 
  11   8   4       48.11       51.62     27.37 o 
  12   8   4     4015.77     4032.70     97.32 o 
  13   8   4     1315.56     1230.37     77.39 o 
  14   8   4     1833.64     1727.51    114.79 o 
  15   8   4     1523.16     1456.05    115.30 o 
  16   8   4       92.31       52.87     46.07 o 
  17   8   4     2206.72     2114.11    122.31 o 
  18   8   4      462.03      343.53    170.97 o 
  19   8   4      114.28       91.16    125.83 o 
   1   9   4    26110.54    26264.02    190.86 o 
   2   9   4        4.26      119.41     46.92 o 
   3   9   4        8.24       21.15     12.99 o 
   4   9   4     6827.98     7103.20     81.25 o 
   5   9   4    13920.24    13559.82    127.25 o 
   6   9   4     4010.35     4109.25     75.26 o 
   7   9   4    17333.05    16586.10    156.70 o 
   8   9   4     2374.29     2333.28     69.87 o 
   9   9   4      260.82      295.05     33.69 o 
  10   9   4     3020.68     3107.20     86.25 o 
  11   9   4    19015.49    19795.87    398.97 o 
  12   9   4        4.73       43.14     36.05 o 
  13   9   4     2338.05     2366.95    102.52 o 
  14   9   4      215.85      207.51     48.01 o 
  15   9   4       24.04        6.76     42.14 o 
  16   9   4       38.09        8.68     43.30 o 
  17   9   4      151.07      116.35     58.74 o 
  18   9   4      368.92      182.74    105.51 o 
   0  10   4     3683.78     3665.17     98.44 o 
   1  10   4    26376.28    26130.86    224.84 o 
   2  10   4     7394.88     7533.46     92.13 o 
   3  10   4    37073.98    36706.91    250.28 o 
   4  10   4     1175.68     1256.17     44.06 o 
   5  10   4    42454.23    41790.16    260.20 o 
   6  10   4     3340.62     3511.15     68.73 o 
   7  10   4    13538.69    13580.09    226.89 o 
   8  10   4      588.20      570.55     41.22 o 
   9  10   4      238.88      260.75     34.44 o 
  10  10   4       77.83       57.07     31.01 o 
  11  10   4     1766.40     1797.13     84.27 o 
  12  10   4     2916.22     2860.06    108.95 o 
  13  10   4     2347.56     2342.50    111.24 o 
  14  10   4      442.37      483.79     70.33 o 
  15  10   4        0.70      -41.24     41.24 o 
  16  10   4        7.53      -48.18     48.18 o 
  17  10   4      315.82      379.04     89.64 o 
  18  10   4      270.58      303.66    156.00 o 
   1  11   4    23759.96    22996.12    191.33 o 
   2  11   4     2305.52     2353.98     76.52 o 
   3  11   4    13727.77    13327.56    151.35 o 
   4  11   4    11490.89    11120.89    138.17 o 
   5  11   4    11161.04    10337.80    147.36 o 
   6  11   4     1258.87     1167.84     54.77 o 
   7  11   4      451.05      589.45     49.55 o 
   8  11   4      117.77       63.15     38.27 o 
   9  11   4    15429.76    16136.80    701.50 o 
  10  11   4     5065.96     5109.96    151.24 o 
  11  11   4      108.33       95.59     47.44 o 
  12  11   4       15.47      -38.09     38.09 o 
  13  11   4      107.66       63.16     89.52 o 
  14  11   4      662.83      674.03     94.62 o 
  15  11   4      414.85      440.25     87.45 o 
  16  11   4       59.95       33.18     83.97 o 
  17  11   4      402.68      404.44    117.79 o 
   0  12   4     5385.69     5239.74    147.94 o 
   1  12   4    15277.88    15403.84    170.88 o 
   2  12   4       70.80       65.85     23.04 o 
   3  12   4    13029.61    12802.64    153.21 o 
   4  12   4       12.68        8.46     21.34 o 
   5  12   4     3356.30     3473.23     92.94 o 
   6  12   4      711.62      802.03     49.45 o 
   7  12   4     4142.51     4502.30    117.24 o 
   8  12   4      948.99      981.95     77.58 o 
   9  12   4    29490.20    30550.52    640.39 o 
  10  12   4      359.52      137.74     55.06 o 
  11  12   4     2324.03     2268.94    114.28 o 
  12  12   4      178.96       98.68     48.16 o 
  13  12   4      156.39       79.07     57.28 o 
  14  12   4      582.68      591.66    119.13 o 
  15  12   4    10488.00    11247.82    551.61 o 
  16  12   4       98.63       15.37     90.71 o 
  17  12   4     2081.61     2466.51    296.60 o 
   1  13   4      683.58      696.39     41.49 o 
   2  13   4      239.97      330.70     46.66 o 
   3  13   4      722.55      739.69     45.01 o 
   4  13   4      149.74       83.51     25.49 o 
   5  13   4       14.80        3.17     22.61 o 
   6  13   4       44.28       35.65     27.57 o 
   7  13   4     2589.03     2416.89    109.84 o 
   8  13   4     1079.92     1053.05     87.80 o 
   9  13   4     4340.57     4468.99    168.37 o 
  10  13   4       66.34      -15.95     42.54 o 
  11  13   4       12.79      -37.73     37.73 o 
  12  13   4      156.09      168.16     53.18 o 
  13  13   4     1146.15     1247.99     99.92 o 
  14  13   4       39.13      113.92     91.22 o 
  15  13   4       19.94      285.20    160.50 o 
  16  13   4      123.82      188.10    152.79 o 
   0  14   4      245.57      222.50     44.94 o 
   1  14   4     7502.18     7472.50    118.11 o 
   2  14   4     1163.99     1218.95     54.13 o 
   3  14   4      424.19      392.20     40.50 o 
   4  14   4      588.46      501.94     42.51 o 
   5  14   4        7.67      -11.71     27.09 o 
   6  14   4        0.25      -31.43     31.43 o 
   7  14   4     8108.17     8122.57    223.13 o 
   8  14   4       15.31      140.49     54.30 o 
   9  14   4    14320.25    14652.98    615.83 o 
  10  14   4      328.05      254.82     58.80 o 
  11  14   4       33.30       10.00     40.61 o 
  12  14   4       37.24      -23.49     43.65 o 
  13  14   4      439.62      412.49     76.45 o 
  14  14   4      344.30      269.03    128.40 o 
  15  14   4    10861.83    12474.43    582.92 o 
   1  15   4    18611.43    19131.74    200.77 o 
   2  15   4     2641.73     2896.27     85.19 o 
   3  15   4     3707.59     3810.18     95.85 o 
   4  15   4     1202.10     1132.73     59.09 o 
   5  15   4     1259.94     1126.26     66.53 o 
   6  15   4      627.00      734.47     67.54 o 
   7  15   4     8552.11     9124.33    380.10 o 
   8  15   4      846.37      833.61     85.67 o 
   9  15   4     2675.90     2972.86    133.96 o 
  10  15   4      159.90      132.35     53.77 o 
  11  15   4     1718.55     2018.47    121.61 o 
  12  15   4      318.35      257.32     66.52 o 
  13  15   4       25.98       26.99     60.30 o 
  14  15   4      121.82       85.81    121.98 o 
   0  16   4       16.60        9.63     39.75 o 
   1  16   4     6116.93     6207.71    117.58 o 
   2  16   4     2702.55     2825.73     88.04 o 
   3  16   4     1314.82     1310.03     65.23 o 
   4  16   4     1807.16     1749.67     80.73 o 
   5  16   4     6686.34     6611.51    143.93 o 
   6  16   4     2103.98     2171.97    147.24 o 
   7  16   4      608.40      561.59     74.78 o 
   8  16   4      177.99       95.49     52.25 o 
   9  16   4     1138.01     1275.60    101.22 o 
  10  16   4      128.17       84.28     55.89 o 
  11  16   4      209.89      156.37     64.10 o 
  12  16   4     1992.37     2218.54    151.69 o 
  13  16   4     1266.95     1244.25    131.10 o 
  14  16   4       55.36       58.42    127.76 o 
   1  17   4        0.35       -9.38     27.19 o 
   2  17   4      288.55      220.65     41.88 o 
   3  17   4       42.61       10.57     31.43 o 
   4  17   4       78.36       11.49     36.69 o 
   5  17   4      291.13      116.14     50.45 o 
   6  17   4       72.25      -47.12     47.12 o 
   7  17   4       20.10       21.50     48.31 o 
   8  17   4        4.27       -7.07     47.02 o 
   9  17   4        0.43      -14.19     46.30 o 
  10  17   4        0.08      -49.02     49.02 o 
  11  17   4       94.38       59.47     67.14 o 
  12  17   4       30.03      -26.12     74.59 o 
  13  17   4       99.85       14.86     97.48 o 
   0  18   4      809.64      798.65     82.54 o 
   1  18   4     4531.56     4662.81    111.75 o 
   2  18   4     1260.09     1474.22     76.15 o 
   3  18   4     1079.45      942.35     72.48 o 
   4  18   4      627.77      643.10     65.14 o 
   5  18   4     3684.46     3695.90    134.49 o 
   6  18   4      792.89      762.02     90.30 o 
   7  18   4      552.56      689.38     88.24 o 
   8  18   4      149.78       94.75     55.84 o 
   9  18   4     1349.09     1330.74    114.18 o 
  10  18   4       12.12      -66.01     67.74 o 
  11  18   4       24.28      -70.45    104.32 o 
   1  19   4     6051.60     6285.01    133.98 o 
   2  19   4      713.20      515.87     63.50 o 
   3  19   4      676.49      712.00     68.77 o 
   4  19   4      585.90      581.09     75.41 o 
   5  19   4       15.49      -48.83     48.83 o 
   6  19   4       52.38       52.12     55.76 o 
   7  19   4     2776.62     2985.35    151.83 o 
   8  19   4      429.21      416.88     81.00 o 
   9  19   4      879.93     1005.04    128.55 o 
   0  20   4      469.14      565.57     81.49 o 
   1  20   4     2159.05     2226.63     96.18 o 
   2  20   4      212.17      154.12     52.07 o 
   3  20   4      190.92       82.77     47.40 o 
   4  20   4       25.50       22.55     47.28 o 
   5  20   4       12.76      -12.42     51.75 o 
   6  20   4       47.11        7.54     56.95 o 
   7  20   4     2401.63     2073.61    277.34 o 
   1  21   4     1012.82     1170.67     88.60 o 
   2  21   4       87.14       74.54     63.07 o 
   3  21   4      979.13      951.27     83.24 o 
   4  21   4       17.10       44.23    100.47 o 
   5  21   4      398.09      233.68    146.37 o 
   1  22   4      863.95      815.02    139.59 o 
   2  22   4       13.29       30.04     69.91 o 
   3  22   4     1736.52     1363.58    235.61 o 
   1   1   5   151025.86   140847.52    602.32 o 
   2   1   5     5492.10     5510.25     58.49 o 
   3   1   5     3889.17     4349.75     55.90 o 
   4   1   5     5646.14     5348.57    101.67 o 
   5   1   5     1265.58     1396.29     33.90 o 
   6   1   5    21912.00    20977.11    139.63 o 
   7   1   5   131697.22   129845.72    508.06 o 
   8   1   5     3577.37     3684.24     53.74 o 
   9   1   5      267.56      286.93     19.82 o 
  10   1   5    21259.33    20918.79    182.34 o 
  11   1   5       78.39       98.14     47.77 o 
  12   1   5     1389.65     1325.30     66.96 o 
  13   1   5    11015.94    10973.70    212.48 o 
  14   1   5     5705.03     5526.85    158.94 o 
  15   1   5     2661.42     2576.30    117.65 o 
  16   1   5     3287.61     3102.81    132.14 o 
  17   1   5     5865.05     5771.85    184.72 o 
  18   1   5     3036.16     3234.75    149.89 o 
  19   1   5       54.94       30.64     56.13 o 
  20   1   5     2116.96     2305.40    203.11 o 
   0   2   5    48463.24    53472.73    636.21 o 
   1   2   5      205.73      220.54     14.38 o 
   2   2   5     1507.96     1678.88     34.25 o 
   3   2   5    35347.80    35208.41    197.12 o 
   4   2   5      288.30      217.65     17.29 o 
   5   2   5      120.68      162.52     32.72 o 
   6   2   5      107.60      120.24     19.50 o 
   7   2   5    12944.47    13559.60    133.01 o 
   8   2   5    14299.92    14877.45    109.28 o 
   9   2   5    23861.28    23652.67    162.38 o 
  10   2   5    16389.67    17017.26    149.76 o 
  11   2   5     6557.38     6523.96    129.65 o 
  12   2   5     7415.59     7634.20    146.35 o 
  13   2   5     6315.24     6239.18    169.76 o 
  14   2   5      137.62      103.19     48.37 o 
  15   2   5     6329.55     6265.76    250.37 o 
  16   2   5       33.29       10.17     44.38 o 
  17   2   5     6339.59     6244.27    191.50 o 
  18   2   5     2447.41     2789.07    142.51 o 
  19   2   5        9.56      -49.62     53.07 o 
  20   2   5      746.78      713.95    147.98 o 
   1   3   5     6010.73     5966.87     61.18 o 
   2   3   5    77832.27    77083.18    330.52 o 
   3   3   5     4769.70     4336.06     56.38 o 
   4   3   5    40861.81    34661.66    198.20 o 
   5   3   5    18204.42    18235.98    124.50 o 
   6   3   5     7419.85     6824.69     68.06 o 
   7   3   5     4026.83     4009.57     67.15 o 
   8   3   5     1951.83     1745.46     38.08 o 
   9   3   5    17795.19    17761.39    181.72 o 
  10   3   5    35299.04    34724.30    332.18 o 
  11   3   5      913.11      831.52     47.93 o 
  12   3   5      173.07      293.45     63.32 o 
  13   3   5     1032.28     1181.36    133.22 o 
  14   3   5      358.05      376.75     65.14 o 
  15   3   5      881.44      869.78     80.01 o 
  16   3   5        3.92       -8.55     42.68 o 
  17   3   5     2252.15     2268.33    218.96 o 
  18   3   5      195.44      265.90    115.46 o 
  19   3   5      272.78      198.85     68.54 o 
  20   3   5     2821.07     2843.36    316.50 o 
   0   4   5      937.73     1034.30     52.19 o 
   1   4   5     2774.84     2553.61     38.54 o 
   2   4   5    10536.75    10665.71     86.90 o 
   3   4   5     7892.46     7120.85     65.00 o 
   4   4   5     2604.15     3068.87     50.00 o 
   5   4   5      298.03      377.05     18.67 o 
   6   4   5     1704.01     1884.00     36.57 o 
   7   4   5      117.72       71.18     13.21 o 
   8   4   5     2645.45     2510.18     46.22 o 
   9   4   5      628.41      625.82     45.00 o 
  10   4   5     5670.23     5655.47     96.73 o 
  11   4   5     4315.76     4235.48     95.58 o 
  12   4   5      255.97      189.99     36.28 o 
  13   4   5     2663.32     2549.12     93.74 o 
  14   4   5     2764.80     2583.71    127.97 o 
  15   4   5     2006.69     1920.10    105.46 o 
  16   4   5      612.67      870.12    104.71 o 
  17   4   5      677.28      681.57     87.25 o 
  18   4   5       15.80        6.92     53.80 o 
  19   4   5      124.42      108.46     60.69 o 
  20   4   5      320.84      240.10    147.01 o 
   1   5   5      504.79      602.47     24.46 o 
   2   5   5    16324.03    14572.03    119.35 o 
   3   5   5       14.47       39.34     10.22 o 
   4   5   5     4854.70     4231.10     60.50 o 
   5   5   5     1956.92     1753.93     42.74 o 
   6   5   5     2671.92     2619.02     50.38 o 
   7   5   5     3473.29     3286.63     53.18 o 
   8   5   5     5633.02     5558.66     77.54 o 
   9   5   5     5154.15     5059.78     97.42 o 
  10   5   5    19579.77    19748.73    234.24 o 
  11   5   5     1794.26     1607.33     57.30 o 
  12   5   5     1347.10     1241.43     68.36 o 
  13   5   5       39.59       21.71     33.51 o 
  14   5   5     5351.16     5174.75    137.34 o 
  15   5   5       72.50       38.79     48.66 o 
  16   5   5     3583.23     3529.58    145.38 o 
  17   5   5      339.27      265.19     79.03 o 
  18   5   5     1422.67     1344.95    107.67 o 
  19   5   5      363.10      337.10     74.00 o 
   0   6   5      851.66      764.91     39.97 o 
   1   6   5    23471.37    22057.00    149.75 o 
   2   6   5    16877.03    16015.67    114.44 o 
   3   6   5        0.63        3.06      9.28 o 
   4   6   5     3466.21     3539.14     57.14 o 
   5   6   5    11595.57    11349.37    108.01 o 
   6   6   5        3.69       23.94     17.20 o 
   7   6   5     2654.03     2518.95     54.12 o 
   8   6   5      499.91      540.94     38.02 o 
   9   6   5    19399.54    19598.92    225.86 o 
  10   6   5     5916.15     5955.43    108.81 o 
  11   6   5      342.54      330.35     33.97 o 
  12   6   5       23.33       60.21     28.14 o 
  13   6   5      609.61      581.40     58.76 o 
  14   6   5     2792.15     2840.58    108.90 o 
  15   6   5    10464.35    10080.35    226.99 o 
  16   6   5     1060.87     1204.07     98.87 o 
  17   6   5      753.78      754.77     88.87 o 
  18   6   5      394.09      409.73     75.12 o 
  19   6   5      134.66      135.87     65.14 o 
   1   7   5    56112.50    55207.82    316.93 o 
   2   7   5      518.11      573.07     23.79 o 
   3   7   5     1493.34     1811.23     38.40 o 
   4   7   5      668.02      694.49     30.24 o 
   5   7   5     7742.92     7929.53     91.60 o 
   6   7   5     8875.74     8168.32     95.81 o 
   7   7   5    41014.23    40647.70    298.37 o 
   8   7   5    21333.23    21640.35    191.17 o 
   9   7   5     3544.51     3292.42     82.14 o 
  10   7   5     6954.09     7107.90    138.12 o 
  11   7   5       15.24        6.87     22.95 o 
  12   7   5     3318.52     3331.99     95.18 o 
  13   7   5     6924.38     7138.65    158.13 o 
  14   7   5     7876.87     7961.19    172.45 o 
  15   7   5      778.63      789.51     73.10 o 
  16   7   5     7785.91     7866.07    209.56 o 
  17   7   5      688.57      778.57     88.67 o 
  18   7   5     1967.05     1814.88    121.59 o 
  19   7   5      209.08      117.48    115.56 o 
   0   8   5    58524.08    58033.87    539.67 o 
   1   8   5    43703.38    44217.15    286.69 o 
   2   8   5     4365.70     4856.90     69.75 o 
   3   8   5      303.11      350.92     26.19 o 
   4   8   5     5089.93     5093.01     67.23 o 
   5   8   5    13151.33    12991.21    123.95 o 
   6   8   5      202.67      168.92     23.82 o 
   7   8   5     2780.46     2805.75     61.99 o 
   8   8   5     9251.40     9304.53    158.20 o 
   9   8   5     2794.30     2830.66     77.66 o 
  10   8   5     1593.64     1695.85     76.79 o 
  11   8   5     3181.25     3166.53     89.97 o 
  12   8   5     9622.09     9521.42    160.16 o 
  13   8   5     4952.23     5198.91    138.76 o 
  14   8   5       47.23       64.88     41.23 o 
  15   8   5     1693.37     1448.45     88.52 o 
  16   8   5      481.14      562.28     76.39 o 
  17   8   5     1006.42     1078.49     98.89 o 
  18   8   5     1100.52     1181.73    136.31 o 
  19   8   5        9.57      123.26    128.40 o 
   1   9   5    23989.31    23880.13    182.89 o 
   2   9   5    12072.00    12029.70    117.24 o 
   3   9   5      191.04      210.43     20.11 o 
   4   9   5    23770.58    23209.45    198.64 o 
   5   9   5    36573.23    36114.96    236.05 o 
   6   9   5     8567.24     8834.78    106.58 o 
   7   9   5    21087.87    20492.50    171.93 o 
   8   9   5     1451.26     1373.07     62.21 o 
   9   9   5      936.41      841.44     49.07 o 
  10   9   5     2979.76     2765.74     82.93 o 
  11   9   5    12813.82    13107.74    183.32 o 
  12   9   5     1275.35     1160.92     65.73 o 
  13   9   5    11527.01    11487.04    204.03 o 
  14   9   5      150.67      189.81     50.49 o 
  15   9   5      996.99     1019.72     79.59 o 
  16   9   5      384.09      284.21     57.59 o 
  17   9   5      933.16     1010.05    133.99 o 
  18   9   5      128.04      247.81    156.00 o 
   0  10   5     6073.73     6492.85    236.85 o 
   1  10   5     1462.19     1474.70     48.00 o 
   2  10   5     5706.18     5411.60     84.62 o 
   3  10   5    33530.79    32641.11    204.82 o 
   4  10   5     2341.50     2085.99     50.63 o 
   5  10   5      773.04      870.66     41.31 o 
   6  10   5      589.00      538.21     33.82 o 
   7  10   5     4497.57     4546.98     87.28 o 
   8  10   5      168.88      178.69     36.46 o 
   9  10   5     1873.02     1994.50     71.97 o 
  10  10   5       14.90       50.04     31.96 o 
  11  10   5     8496.49     8457.50    193.69 o 
  12  10   5     1012.23     1046.50     73.90 o 
  13  10   5     4431.65     4117.39    142.44 o 
  14  10   5      169.01      163.96     54.31 o 
  15  10   5      268.47      246.42     59.51 o 
  16  10   5       21.45       -6.25     52.45 o 
  17  10   5     1758.49     1823.98    199.87 o 
  18  10   5      663.84      584.21    188.74 o 
   1  11   5      135.15      117.90     24.02 o 
   2  11   5    29614.76    29666.19    240.44 o 
   3  11   5      155.41      304.28     33.54 o 
   4  11   5    23594.44    23558.98    210.82 o 
   5  11   5     1545.30     1683.94     64.84 o 
   6  11   5     6258.94     6203.77    115.80 o 
   7  11   5      146.78      217.36     37.27 o 
   8  11   5     4036.27     3967.97    126.81 o 
   9  11   5        5.70      -36.12     36.12 o 
  10  11   5     6185.44     6494.33    250.65 o 
  11  11   5     1912.43     2015.53    132.97 o 
  12  11   5     2068.98     2074.52    210.98 o 
  13  11   5      883.77      814.31     94.43 o 
  14  11   5      202.14      287.67     75.67 o 
  15  11   5        3.68       44.23     61.76 o 
  16  11   5      377.22      319.47     88.30 o 
   0  12   5     8667.64     8893.13    186.15 o 
   1  12   5     2939.80     2804.60     68.94 o 
   2  12   5    12767.30    12591.00    153.11 o 
   3  12   5    13151.47    12819.45    168.54 o 
   4  12   5        0.86       20.62     29.35 o 
   5  12   5      633.63      580.27     45.33 o 
   6  12   5       24.53       15.47     23.16 o 
   7  12   5       84.21       84.71     35.76 o 
   8  12   5     1978.88     2342.67    108.03 o 
   9  12   5       33.88      -52.74     52.74 o 
  10  12   5     6886.96     7431.58    187.65 o 
  11  12   5     2677.41     2646.58    149.00 o 
  12  12   5      416.19      341.28     62.01 o 
  13  12   5     1038.04      899.37    114.84 o 
  14  12   5     1931.30     2209.42    241.39 o 
  15  12   5      549.68      591.47    101.21 o 
  16  12   5      281.54      208.67     88.19 o 
   1  13   5        0.03       -9.06     18.69 o 
   2  13   5      499.41      569.52     42.33 o 
   3  13   5     2277.20     2416.88     78.49 o 
   4  13   5     1612.41     1377.79     57.68 o 
   5  13   5      742.17      785.17     61.25 o 
   6  13   5     2197.19     1956.72     75.54 o 
   7  13   5     1446.09     1401.63     98.91 o 
   8  13   5    20912.40    21327.11    321.85 o 
   9  13   5     2795.89     2686.06    122.45 o 
  10  13   5     1960.47     1919.94    107.70 o 
  11  13   5        1.90      -20.30     53.10 o 
  12  13   5       15.14       -7.23     41.84 o 
  13  13   5      415.99      435.48     85.87 o 
  14  13   5     5473.14     5662.08    276.30 o 
  15  13   5       61.09      107.03     79.19 o 
  16  13   5     6681.93     7581.21    451.96 o 
   0  14   5     2818.75     2746.29    105.51 o 
   1  14   5     2986.63     3038.72     78.89 o 
   2  14   5     3529.84     3466.74     89.11 o 
   3  14   5     2473.98     2355.20     74.26 o 
   4  14   5      362.84      308.29     41.78 o 
   5  14   5     5257.85     5473.74    141.47 o 
   6  14   5     1786.25     1640.81     84.43 o 
   7  14   5       64.32        8.02     44.36 o 
   8  14   5     1014.52      998.54     87.56 o 
   9  14   5     2191.37     2162.63    136.34 o 
  10  14   5      843.38      882.42     84.85 o 
  11  14   5      279.12      245.38     60.20 o 
  12  14   5      916.54      832.60     88.02 o 
  13  14   5      579.36      684.00     86.31 o 
  14  14   5        2.43        3.21     90.34 o 
  15  14   5      690.20      790.93    216.35 o 
   1  15   5     3095.02     2918.32     81.01 o 
   2  15   5     1899.41     1921.97     73.24 o 
   3  15   5      978.39      935.19     55.74 o 
   4  15   5      424.91      435.15     50.09 o 
   5  15   5     8044.84     7965.75    152.49 o 
   6  15   5      215.43       85.03     43.19 o 
   7  15   5      134.60      104.18     51.60 o 
   8  15   5     3419.17     3476.90    141.38 o 
   9  15   5     2887.38     2888.07    134.56 o 
  10  15   5       41.17       23.44     44.23 o 
  11  15   5     1885.13     1843.82    117.43 o 
  12  15   5       11.03       72.26     56.52 o 
  13  15   5     1248.02     1293.33    112.13 o 
  14  15   5      597.18      499.85    343.46 o 
   0  16   5     2466.92     2660.46    112.84 o 
   1  16   5      672.46      656.11     50.17 o 
   2  16   5     1727.86     1735.66     73.24 o 
   3  16   5     1955.99     1834.92     82.40 o 
   4  16   5      329.79      301.32     48.36 o 
   5  16   5     1589.82     1629.54     81.92 o 
   6  16   5      599.70      557.56     66.31 o 
   7  16   5       29.76        0.50     46.14 o 
   8  16   5      270.52      250.38     63.19 o 
   9  16   5      147.63      152.94     57.02 o 
  10  16   5     1488.14     1415.99    107.86 o 
  11  16   5      531.97      540.74     84.57 o 
  12  16   5      379.25      291.13     79.42 o 
  13  16   5      265.02      310.28     92.96 o 
  14  16   5       45.47     -110.42    110.42 o 
   1  17   5     1555.96     1685.38     70.82 o 
   2  17   5     6742.30     7037.99    167.67 o 
   3  17   5      375.20      455.81     60.96 o 
   4  17   5     4424.63     4599.18    126.03 o 
   5  17   5    10334.67    10702.89    212.89 o 
   6  17   5     5685.30     5863.80    186.32 o 
   7  17   5      697.09      769.04    120.37 o 
   8  17   5      281.33      295.39     66.00 o 
   9  17   5      571.01      673.37     85.82 o 
  10  17   5       69.83       46.96     56.03 o 
  11  17   5     4503.53     5129.09    299.19 o 
  12  17   5      838.90     1072.90    130.67 o 
  13  17   5     2840.81     4257.65    378.77 o 
   0  18   5     3840.15     3889.49    147.04 o 
   1  18   5      915.95      813.47     63.87 o 
   2  18   5      681.34      754.03     68.83 o 
   3  18   5     2156.17     2193.85     97.20 o 
   4  18   5      211.15      207.50     51.02 o 
   5  18   5     1491.59     1689.22    100.84 o 
   6  18   5      441.88      377.31     75.37 o 
   7  18   5      117.88       63.02     55.47 o 
   8  18   5     1257.56     1408.52    131.77 o 
   9  18   5      437.77      279.61     72.66 o 
  10  18   5      463.38      676.21    149.99 o 
  11  18   5      152.38       43.01    151.51 o 
   1  19   5     1079.46     1024.09     78.38 o 
   2  19   5     1786.89     1685.61     92.42 o 
   3  19   5      834.08      873.26     73.80 o 
   4  19   5       40.93      -16.71     40.70 o 
   5  19   5     2513.14     2818.44    144.70 o 
   6  19   5       87.90       52.03     56.90 o 
   7  19   5        2.71      -51.84     54.78 o 
   8  19   5     2411.57     2604.17    148.31 o 
   9  19   5     1001.57     1193.92    287.29 o 
   0  20   5      469.74      377.44     85.99 o 
   1  20   5      866.67      804.57     74.58 o 
   2  20   5      110.19       87.97     46.47 o 
   3  20   5      506.20      497.63     65.23 o 
   4  20   5       28.97        6.49     47.13 o 
   5  20   5      507.75      505.51     87.12 o 
   6  20   5        0.13      -50.24     50.24 o 
   7  20   5       83.09      -98.87     98.87 o 
   1  21   5        0.28      -43.38     48.76 o 
   2  21   5      442.25      314.03     65.97 o 
   3  21   5      295.35      206.92     80.76 o 
   4  21   5       16.31      -67.72     67.72 o 
   5  21   5       57.24      113.63    132.89 o 
   0   0   6   691733.69   617771.00   7377.70 o 
   1   0   6     4209.22     5683.16    111.77 o 
   2   0   6    19150.15    18027.86    182.01 o 
   3   0   6      659.31      714.11     38.55 o 
   4   0   6      504.74      526.46     31.47 o 
   5   0   6      244.32      307.92     28.67 o 
   6   0   6   145530.23   140614.30   1043.62 o 
   7   0   6    23353.63    21994.52    195.19 o 
   8   0   6   147326.05   148541.17    905.56 o 
   9   0   6    12542.35    12649.37    149.55 o 
  10   0   6     8865.14     8425.94    143.57 o 
  11   0   6     1888.59     1993.82    126.81 o 
  12   0   6       75.16      117.12     69.98 o 
  13   0   6     3600.33     3451.87    176.70 o 
  14   0   6    25859.88    25834.73    627.86 o 
  15   0   6     8842.82     8620.91    293.05 o 
  16   0   6     1799.45     1609.21    150.31 o 
  17   0   6     6470.19     6405.74    359.83 o 
  18   0   6      775.59      674.63    133.21 o 
  19   0   6       12.09       -4.30     79.58 o 
   1   1   6    28228.63    29614.77    171.22 o 
   2   1   6      573.85      715.45     27.77 o 
   3   1   6     4717.70     4951.45     63.75 o 
   4   1   6      290.06      345.42     19.08 o 
   5   1   6       92.67      178.21     12.58 o 
   6   1   6    13245.51    13478.86     97.92 o 
   7   1   6     6805.66     6665.77     69.42 o 
   8   1   6    11804.57    11684.77     98.08 o 
   9   1   6     7976.96     7681.25     80.39 o 
  10   1   6    11727.08    11801.29    133.74 o 
  11   1   6     2002.69     1737.14     84.33 o 
  12   1   6      576.40      475.21     56.46 o 
  13   1   6      196.07      177.91     48.23 o 
  14   1   6     5875.80     5920.31    167.36 o 
  15   1   6       35.60       21.61     43.22 o 
  16   1   6     3410.12     3729.55    147.89 o 
  17   1   6      132.55       76.58     61.40 o 
  18   1   6     1532.07     1596.32    116.16 o 
  19   1   6      249.82      234.45     70.23 o 
   0   2   6   120175.28   117111.27   1576.17 o 
   1   2   6     2915.92     2519.71     44.26 o 
   2   2   6    13291.51    14271.76     97.72 o 
   3   2   6    27186.43    26121.93    164.39 o 
   4   2   6     5592.47     5318.20     65.62 o 
   5   2   6    11337.32    11214.82    101.27 o 
   6   2   6    21075.12    19902.68    268.63 o 
   7   2   6     1105.17     1380.26     44.28 o 
   8   2   6    24564.47    25232.98    191.70 o 
   9   2   6     3060.45     2931.24     74.55 o 
  10   2   6     9117.41     9465.46    129.77 o 
  11   2   6      327.64      434.17     43.57 o 
  12   2   6      475.61      492.69     57.83 o 
  13   2   6      133.32      109.43     42.98 o 
  14   2   6    18185.52    18361.44    350.36 o 
  15   2   6      314.03      298.36     60.93 o 
  16   2   6     1388.13     1454.70    103.78 o 
  17   2   6       72.03       14.94     61.30 o 
  18   2   6      723.08      528.02     85.72 o 
  19   2   6       97.00       34.93     61.11 o 
  20   2   6     1836.75     1710.89    263.86 o 
   1   3   6      854.45      690.04     25.42 o 
   2   3   6       74.09       72.20     10.28 o 
   3   3   6       23.08       43.09     13.50 o 
   4   3   6     1152.60      900.54     41.57 o 
   5   3   6     2787.69     2894.08     51.23 o 
   6   3   6    10420.34    10350.54     85.47 o 
   7   3   6      950.39      883.76     38.17 o 
   8   3   6     4169.33     4572.69     84.34 o 
   9   3   6      767.73      761.66     36.65 o 
  10   3   6    17226.99    16877.00    178.08 o 
  11   3   6      130.20      145.97     28.50 o 
  12   3   6      839.35      829.28     57.88 o 
  13   3   6     1965.87     1759.46     94.10 o 
  14   3   6     1546.46     1640.21     98.33 o 
  15   3   6      147.66      199.48     54.01 o 
  16   3   6     1157.08     1052.87     92.31 o 
  17   3   6        0.01        4.70     54.01 o 
  18   3   6     1998.14     1983.47    125.07 o 
  19   3   6        4.47      -51.68     51.68 o 
   0   4   6      788.56      740.27     42.24 o 
   1   4   6     8693.30     8585.77     82.28 o 
   2   4   6    48524.58    45807.35    228.20 o 
   3   4   6     3020.96     2420.95     64.09 o 
   4   4   6     3407.64     3623.39     57.27 o 
   5   4   6      205.90      396.92     24.12 o 
   6   4   6      205.88      327.99     28.94 o 
   7   4   6     2175.61     2230.46     43.12 o 
   8   4   6     1449.47     1471.45     44.83 o 
   9   4   6        0.24        4.17     19.67 o 
  10   4   6    15216.64    15231.50    249.76 o 
  11   4   6      640.36      698.91     46.81 o 
  12   4   6      160.17       93.40     33.46 o 
  13   4   6       57.28      -16.02     33.97 o 
  14   4   6     8312.14     8194.39    196.26 o 
  15   4   6      209.28      191.47     55.32 o 
  16   4   6     1535.70     1620.94    108.27 o 
  17   4   6      131.71       41.73     54.83 o 
  18   4   6       56.80       55.84     57.68 o 
  19   4   6      331.70      298.82     76.83 o 
   1   5   6    17839.33    17580.72    129.94 o 
   2   5   6     1111.37     1038.94     28.42 o 
   3   5   6       20.07       17.84      9.87 o 
   4   5   6    12005.68    11024.82    105.68 o 
   5   5   6      133.84      189.10     19.13 o 
   6   5   6       93.33      155.71     24.73 o 
   7   5   6      404.38      384.57     26.00 o 
   8   5   6    42626.87    41149.18    290.82 o 
   9   5   6    13222.87    13104.48    157.37 o 
  10   5   6      566.89      589.22     40.05 o 
  11   5   6     1421.87     1507.83     57.09 o 
  12   5   6     1522.90     1475.95     65.63 o 
  13   5   6      636.57      583.78     57.10 o 
  14   5   6     3807.44     4047.61    159.47 o 
  15   5   6       32.29        6.31     48.77 o 
  16   5   6     9313.45     9774.00    233.66 o 
  17   5   6      293.84      332.02     72.26 o 
  18   5   6        2.87       40.48     55.77 o 
  19   5   6      169.74       98.56     72.26 o 
   0   6   6    64193.02    60676.68    813.33 o 
   1   6   6      133.42      152.83     16.95 o 
   2   6   6    11310.93    12340.47    101.65 o 
   3   6   6     6801.74     7511.83     76.93 o 
   4   6   6      417.29      414.13     24.69 o 
   5   6   6     3790.35     4082.52     65.95 o 
   6   6   6    11935.66    11543.11    141.94 o 
   7   6   6     3838.32     3870.01     68.33 o 
   8   6   6    13346.38    13390.21    145.99 o 
   9   6   6     5968.28     6178.75    110.69 o 
  10   6   6      602.81      578.34     42.68 o 
  11   6   6      367.75      336.26     35.11 o 
  12   6   6      261.79      173.91     34.66 o 
  13   6   6     1985.02     1993.23     90.22 o 
  14   6   6     3755.75     3795.15    138.91 o 
  15   6   6     2594.12     2318.00    120.78 o 
  16   6   6      354.44      469.06     76.28 o 
  17   6   6     1729.87     1674.96    114.80 o 
  18   6   6       16.11       42.69     57.14 o 
  19   6   6        3.81      133.30     90.64 o 
   1   7   6     1336.03     1286.07     48.68 o 
   2   7   6    38038.12    37760.02    212.64 o 
   3   7   6      484.75      485.14     23.55 o 
   4   7   6      514.37      510.63     30.78 o 
   5   7   6      102.41      138.86     19.99 o 
   6   7   6    14712.78    14166.57    133.60 o 
   7   7   6      569.63      672.67     40.60 o 
   8   7   6    33930.62    34141.71    257.10 o 
   9   7   6      110.89      133.24     29.63 o 
  10   7   6      413.68      414.58     39.29 o 
  11   7   6     2178.71     1997.48     72.52 o 
  12   7   6     3705.56     3526.96     98.93 o 
  13   7   6      973.24      969.44     70.70 o 
  14   7   6        0.11       14.48     38.51 o 
  15   7   6      139.54      184.00     58.66 o 
  16   7   6     3680.59     3936.61    154.85 o 
  17   7   6        9.44       27.38     53.47 o 
  18   7   6     1007.99     1013.15    102.73 o 
  19   7   6      590.69      414.08    182.97 o 
   0   8   6    98857.61    98543.25    678.84 o 
   1   8   6     1385.16     1374.84     46.69 o 
   2   8   6    31732.06    30507.59    203.67 o 
   3   8   6     2033.09     1963.46     43.88 o 
   4   8   6     3386.00     3509.97     57.85 o 
   5   8   6       11.09      -11.77     16.51 o 
   6   8   6    50630.63    50840.28    302.05 o 
   7   8   6     2730.52     2733.08     68.67 o 
   8   8   6    22444.87    22283.44    202.36 o 
   9   8   6     9335.94     9253.28    140.28 o 
  10   8   6      213.76      189.49     33.20 o 
  11   8   6      595.84      504.66     47.09 o 
  12   8   6    12262.37    12420.54    184.65 o 
  13   8   6      252.69      234.94     49.10 o 
  14   8   6     8002.79     8167.36    185.08 o 
  15   8   6     2795.44     2541.92    140.66 o 
  16   8   6       57.96       84.31     51.78 o 
  17   8   6     1734.53     1690.20    121.30 o 
  18   8   6     1844.62     2000.66    154.40 o 
   1   9   6    10046.39     9623.39    119.05 o 
   2   9   6     2683.66     2841.67     58.75 o 
   3   9   6     3378.89     3234.09     58.14 o 
   4   9   6     5822.97     5818.53     78.05 o 
   5   9   6       37.46       21.74     20.90 o 
   6   9   6    26554.96    25972.02    253.34 o 
   7   9   6     3559.99     3607.95     72.67 o 
   8   9   6      907.44      951.42     56.42 o 
   9   9   6     4507.27     4682.64    102.40 o 
  10   9   6     5985.84     6310.24    123.71 o 
  11   9   6     3246.99     3329.87     97.08 o 
  12   9   6     2460.49     2570.93     90.46 o 
  13   9   6      272.02      264.65     49.29 o 
  14   9   6     4032.58     4240.99    133.91 o 
  15   9   6       49.33       23.08     45.98 o 
  16   9   6      365.31      321.62     67.74 o 
  17   9   6      134.17      189.65     67.09 o 
  18   9   6     2147.78     2216.86    198.07 o 
   0  10   6     8230.72     8002.31    149.09 o 
   1  10   6    12537.40    12127.44    140.00 o 
   2  10   6     1934.48     1974.14     59.70 o 
   3  10   6    20440.24    20393.30    170.03 o 
   4  10   6    10088.01    10237.27    107.81 o 
   5  10   6    18825.42    18969.71    167.29 o 
   6  10   6    11979.73    11944.08    131.40 o 
   7  10   6     3348.16     3333.96     89.69 o 
   8  10   6      948.94      859.00     49.90 o 
   9  10   6     1808.80     1672.06     67.95 o 
  10  10   6     3316.78     3464.78    123.79 o 
  11  10   6     1884.73     1876.52    116.07 o 
  12  10   6    15981.94    16397.21    240.86 o 
  13  10   6      329.07      345.52     77.37 o 
  14  10   6     2719.42     2922.22    194.41 o 
  15  10   6       23.60       34.67     48.70 o 
  16  10   6       51.13       20.96     63.13 o 
  17  10   6        2.14       -5.63     85.31 o 
   1  11   6      516.98      581.49     38.49 o 
   2  11   6     4533.17     4765.95     91.04 o 
   3  11   6     2314.52     2383.93     67.34 o 
   4  11   6    45513.46    44641.51    315.71 o 
   5  11   6     2802.52     2811.89     81.71 o 
   6  11   6     3427.85     3359.23     88.84 o 
   7  11   6      144.51      113.34     33.01 o 
   8  11   6      667.73      709.00     67.14 o 
   9  11   6     1266.68     1084.08     80.30 o 
  10  11   6    13084.24    13329.85    244.83 o 
  11  11   6     3688.53     3835.35    248.12 o 
  12  11   6      123.50       97.54     56.99 o 
  13  11   6     3661.86     3587.77    162.84 o 
  14  11   6      360.61      389.77     81.71 o 
  15  11   6      448.27      354.34     83.26 o 
  16  11   6        6.88      -56.17     80.35 o 
  17  11   6      168.38      196.45    161.78 o 
   0  12   6     4206.71     4352.82    141.22 o 
   1  12   6     1298.10     1225.96     52.61 o 
   2  12   6     3673.60     3732.64     84.62 o 
   3  12   6      555.49      537.00     42.25 o 
   4  12   6      880.21      913.88     54.48 o 
   5  12   6     3124.71     3120.47     89.04 o 
   6  12   6       72.04       -0.48     25.17 o 
   7  12   6      683.77      725.33     59.87 o 
   8  12   6       11.87      -33.34     33.34 o 
   9  12   6     2292.43     2292.69    110.22 o 
  10  12   6     1653.14     1375.30     92.77 o 
  11  12   6       29.87       33.13     44.24 o 
  12  12   6      612.03      584.75     83.15 o 
  13  12   6      352.26      206.10     69.14 o 
  14  12   6      605.20      637.07    130.97 o 
  15  12   6      863.73      757.54    105.80 o 
  16  12   6      305.04      455.81    169.48 o 
   1  13   6        4.65      -19.95     21.07 o 
   2  13   6      644.81      520.63     42.31 o 
   3  13   6      732.83      745.85     47.34 o 
   4  13   6      411.54      478.65     46.21 o 
   5  13   6     1211.89     1167.89     63.19 o 
   6  13   6      942.42      831.50     56.58 o 
   7  13   6        8.08      -32.19     32.19 o 
   8  13   6     3007.27     3125.54    129.17 o 
   9  13   6      503.19      346.89     63.67 o 
  10  13   6      434.49      323.15     62.89 o 
  11  13   6       95.49       52.83     47.75 o 
  12  13   6        4.46      -38.15     38.15 o 
  13  13   6       47.76      -37.85     54.29 o 
  14  13   6       81.53       61.39    156.64 o 
  15  13   6        4.13       95.22     92.53 o 
  16  13   6      578.03      686.59    138.64 o 
   0  14   6     1806.13     1751.01     89.53 o 
   1  14   6      304.18      248.44     37.25 o 
   2  14   6    12927.84    12808.49    199.15 o 
   3  14   6     2049.69     1985.93     89.34 o 
   4  14   6      704.82      824.17     57.81 o 
   5  14   6     1943.27     1921.48     80.10 o 
   6  14   6     2157.61     2079.44     93.10 o 
   7  14   6     2395.00     2335.24    115.96 o 
   8  14   6     1744.09     1752.69    109.99 o 
   9  14   6      669.91      623.32     76.47 o 
  10  14   6     3126.04     2857.13    131.82 o 
  11  14   6      183.65      135.88     54.96 o 
  12  14   6     1215.98     1331.16    104.84 o 
  13  14   6      952.53      920.17    133.62 o 
  14  14   6      317.13      375.13    193.88 o 
  15  14   6      789.26      549.54    190.03 o 
   1  15   6     1333.90     1289.96     63.46 o 
   2  15   6     5706.36     5619.85    128.76 o 
   3  15   6     1160.73     1183.33     67.92 o 
   4  15   6     8496.45     8546.47    209.30 o 
   5  15   6      157.99       79.94     52.44 o 
   6  15   6     6392.37     6642.77    161.77 o 
   7  15   6        3.96      -31.24     41.52 o 
   8  15   6      275.72      176.54     62.83 o 
   9  15   6     1000.37      854.89     93.77 o 
  10  15   6      402.01      407.66     78.30 o 
  11  15   6     2273.29     2498.70    137.49 o 
  12  15   6     2144.14     2292.93    150.58 o 
  13  15   6      794.17      841.57     99.52 o 
  14  15   6      190.20      158.28    100.27 o 
   0  16   6      622.88      590.03     68.02 o 
   1  16   6     1453.44     1274.20     65.73 o 
   2  16   6     6957.40     6981.99    159.21 o 
   3  16   6     3203.56     3334.75    105.30 o 
   4  16   6     6422.96     6662.42    147.31 o 
   5  16   6     3118.12     3063.58    105.99 o 
   6  16   6     6074.34     6167.47    161.44 o 
   7  16   6      198.08      199.48     58.39 o 
   8  16   6      585.91      712.29     83.70 o 
   9  16   6      674.71      774.20    105.72 o 
  10  16   6      219.45      181.27     61.42 o 
  11  16   6      297.57      381.35     80.13 o 
  12  16   6    12381.89    14145.77    559.50 o 
  13  16   6      113.00      116.42     85.47 o 
   1  17   6       16.23      -31.48     32.18 o 
   2  17   6       37.47      -10.04     35.33 o 
   3  17   6       63.47        6.45     35.89 o 
   4  17   6      136.11      178.91     48.56 o 
   5  17   6      172.37      211.03     58.06 o 
   6  17   6      144.14       88.42     57.16 o 
   7  17   6      138.89      132.25     56.22 o 
   8  17   6        0.67      -16.56     45.90 o 
   9  17   6       29.70       -8.11     47.39 o 
  10  17   6       11.86      -26.49     52.16 o 
  11  17   6       16.61       43.86     63.22 o 
  12  17   6       51.08      173.76    111.40 o 
   0  18   6      524.15      548.56     89.21 o 
   1  18   6      758.69      668.25     65.50 o 
   2  18   6     6395.63     6484.09    154.55 o 
   3  18   6     4053.07     4212.23    128.11 o 
   4  18   6     3063.88     3299.23    130.06 o 
   5  18   6     1900.40     2114.88    115.51 o 
   6  18   6     4127.71     4310.53    169.20 o 
   7  18   6        7.56        4.00     49.28 o 
   8  18   6      401.13      468.50     81.90 o 
   9  18   6      780.18      782.73     98.43 o 
  10  18   6       30.76       37.66     64.62 o 
   1  19   6      115.63       99.64     48.76 o 
   2  19   6     3905.14     3903.03    160.14 o 
   3  19   6      194.16      216.96     51.79 o 
   4  19   6     2959.34     3122.40    131.99 o 
   5  19   6      363.33      308.50     75.05 o 
   6  19   6     1355.60     1329.16    114.17 o 
   7  19   6        1.01      -51.27     51.27 o 
   8  19   6      868.08      764.04    117.61 o 
   0  20   6      300.01      177.58     88.65 o 
   1  20   6       10.16        4.94     49.61 o 
   2  20   6     2841.24     2844.19    117.41 o 
   3  20   6       49.49       38.51     46.55 o 
   4  20   6       61.38       51.69     50.16 o 
   5  20   6      528.54      505.91     84.58 o 
   6  20   6      394.55      275.41    152.15 o 
   7  20   6      786.77      624.65    183.61 o 
   1  21   6     1043.82      967.58    105.58 o 
   2  21   6        8.63        9.88     68.01 o 
   3  21   6      559.71      666.47    104.79 o 
   4  21   6      806.01      623.54    127.02 o 
   5  21   6      171.57      207.36    138.67 o 
   1   1   7   254294.08   241171.47    979.11 o 
   2   1   7    26798.17    26705.71    201.96 o 
   3   1   7     1697.37     1748.95     51.64 o 
   4   1   7       39.02       32.58     10.58 o 
   5   1   7     5098.06     5201.03     57.49 o 
   6   1   7     2137.85     2451.74     41.56 o 
   7   1   7   187636.52   182657.78    696.59 o 
   8   1   7    32421.36    32019.22    201.34 o 
   9   1   7     1071.32     1109.86     38.17 o 
  10   1   7     3832.66     3963.63     89.35 o 
  11   1   7        2.15       -7.68     28.67 o 
  12   1   7       39.09      -22.22     32.81 o 
  13   1   7    11170.83    10616.20    298.47 o 
  14   1   7     1796.26     1772.35    103.11 o 
  15   1   7     4170.16     3935.67    147.33 o 
  16   1   7     5879.37     5813.94    246.20 o 
  17   1   7     4969.97     5138.79    179.89 o 
  18   1   7       50.65      -37.25     54.65 o 
  19   1   7        5.93       -9.63     81.98 o 
   0   2   7   109984.92   116879.82    845.15 o 
   1   2   7      840.29     1010.80     32.34 o 
   2   2   7    33245.00    34288.81    199.13 o 
   3   2   7     5109.87     4946.72     65.80 o 
   4   2   7     2205.06     2091.90     43.85 o 
   5   2   7    11547.46    11059.16    105.17 o 
   6   2   7    25016.95    24128.52    163.15 o 
   7   2   7    24294.90    24201.08    215.57 o 
   8   2   7    10384.20     9726.75    124.00 o 
   9   2   7    11156.52    11177.10    142.86 o 
  10   2   7      758.78      756.68     41.09 o 
  11   2   7     1196.29     1190.66     64.00 o 
  12   2   7     4500.78     4352.20    134.86 o 
  13   2   7     9330.98     9545.38    205.72 o 
  14   2   7      116.04       63.87     47.76 o 
  15   2   7     7170.25     7278.86    194.23 o 
  16   2   7       76.47       18.06     50.48 o 
  17   2   7     8057.82     8387.58    230.37 o 
  18   2   7      422.15      399.32     78.67 o 
  19   2   7      117.67       74.54     70.28 o 
   1   3   7      114.76       98.58     24.10 o 
   2   3   7      156.87      165.40     14.88 o 
   3   3   7    26205.81    24801.26    168.95 o 
   4   3   7     9626.46     9679.69     98.12 o 
   5   3   7      233.12      357.90     46.77 o 
   6   3   7     7345.47     7381.05     88.70 o 
   7   3   7    22034.79    22064.71    222.96 o 
   8   3   7      277.66      393.07     60.14 o 
   9   3   7    28033.12    27818.00    368.74 o 
  10   3   7     5607.46     5472.89    119.67 o 
  11   3   7     8710.70     8951.99    165.72 o 
  12   3   7      175.93      184.18     44.88 o 
  13   3   7    13338.41    13516.38    246.06 o 
  14   3   7      865.30      739.07     92.25 o 
  15   3   7     2673.77     2522.02    123.21 o 
  16   3   7     1647.96     1684.55    111.45 o 
  17   3   7     5987.87     6090.52    195.59 o 
  18   3   7     1373.59     1156.28    107.69 o 
  19   3   7      824.89      821.13    145.79 o 
   0   4   7     8256.81     7712.01    135.95 o 
   1   4   7     5664.00     5570.73     73.71 o 
   2   4   7       66.04      161.81     16.95 o 
   3   4   7    24962.14    24592.63    171.00 o 
   4   4   7     1083.54     1006.07     34.19 o 
   5   4   7     3532.96     3587.08     61.62 o 
   6   4   7      638.28      642.74     30.57 o 
   7   4   7     3025.49     3329.01     62.59 o 
   8   4   7       23.02       91.28     31.53 o 
   9   4   7     4557.84     4497.72     80.61 o 
  10   4   7      898.45      870.02     45.44 o 
  11   4   7     5348.01     5223.21    109.22 o 
  12   4   7     1810.27     1770.88     94.02 o 
  13   4   7      336.12      261.81     53.10 o 
  14   4   7       22.94       -0.33     42.44 o 
  15   4   7     2495.64     2411.09    123.16 o 
  16   4   7      219.79      151.65     61.02 o 
  17   4   7       96.67       86.89     61.56 o 
  18   4   7      265.68      296.77     71.37 o 
  19   4   7      346.51      347.96    161.78 o 
   1   5   7     5431.69     5513.85     75.42 o 
   2   5   7     3900.46     4391.37     58.04 o 
   3   5   7     1167.46     1237.72     31.30 o 
   4   5   7    42517.99    45167.36    263.95 o 
   5   5   7     2117.37     2712.09     55.41 o 
   6   5   7      331.31      264.20     23.75 o 
   7   5   7    20379.56    19982.17    163.60 o 
   8   5   7      159.52      182.38     28.15 o 
   9   5   7     3580.81     3653.88     79.23 o 
  10   5   7     3558.45     3794.43    107.55 o 
  11   5   7      304.01      327.55     39.28 o 
  12   5   7      715.84      649.40     50.18 o 
  13   5   7     4788.53     4583.16    146.85 o 
  14   5   7      487.25      367.08     70.98 o 
  15   5   7      375.55      381.26     70.13 o 
  16   5   7      331.37      236.73     65.43 o 
  17   5   7     2421.37     2226.19    129.37 o 
  18   5   7     1019.97      976.31    102.53 o 
  19   5   7       72.19      145.09    138.67 o 
   0   6   7    48167.41    45594.17    570.54 o 
   1   6   7    18513.18    17373.62    151.12 o 
   2   6   7      229.93      129.83     17.61 o 
   3   6   7    11139.19    12264.05    104.70 o 
   4   6   7      217.51      228.36     22.04 o 
   5   6   7       27.84       31.55     19.02 o 
   6   6   7     8941.22     8902.40    104.60 o 
   7   6   7     5007.23     4819.76     79.35 o 
   8   6   7    11846.48    12021.90    141.83 o 
   9   6   7    17828.14    18302.78    197.84 o 
  10   6   7     1034.30     1020.70     53.08 o 
  11   6   7     1786.25     1661.75     62.68 o 
  12   6   7      306.51      200.59     37.79 o 
  13   6   7      681.76      670.35     72.85 o 
  14   6   7     5574.87     5241.61    313.07 o 
  15   6   7    10677.17    11194.03    371.01 o 
  16   6   7      264.47      187.26     63.58 o 
  17   6   7      894.41      769.19     90.89 o 
  18   6   7       51.77       77.05     62.88 o 
  19   6   7      473.05      566.23    197.73 o 
   1   7   7   120115.38   114248.48    572.35 o 
   2   7   7     1990.57     2011.00     47.99 o 
   3   7   7     7371.97     7351.73     82.09 o 
   4   7   7       74.05       57.19     14.47 o 
   5   7   7    18318.55    18766.78    159.18 o 
   6   7   7     2081.40     2113.24     55.43 o 
   7   7   7    66285.02    64400.87    361.65 o 
   8   7   7     7056.03     7220.92    112.35 o 
   9   7   7    14984.34    15092.04    241.16 o 
  10   7   7     1491.00     1509.24     63.34 o 
  11   7   7       33.92      116.95     53.39 o 
  12   7   7      107.74       95.98     34.64 o 
  13   7   7     4159.06     3886.73    167.26 o 
  14   7   7     1221.42     1215.81    132.23 o 
  15   7   7      326.29      312.22     69.34 o 
  16   7   7     1651.95     1761.35    122.43 o 
  17   7   7      290.05      292.51     82.72 o 
  18   7   7       96.07      -16.85     56.66 o 
   0   8   7       65.68       84.57     35.09 o 
   1   8   7    51598.07    51206.63    320.46 o 
   2   8   7     6933.70     6857.58     89.24 o 
   3   8   7     1302.13     1275.39     38.59 o 
   4   8   7      375.29      369.94     28.20 o 
   5   8   7    27314.38    27878.90    206.71 o 
   6   8   7      373.37      340.89     31.29 o 
   7   8   7    10262.83    10577.13    123.86 o 
   8   8   7        3.36       64.37     31.95 o 
   9   8   7     3542.43     3565.30     94.13 o 
  10   8   7     5079.73     5066.69    117.78 o 
  11   8   7     1044.78      905.60     57.40 o 
  12   8   7     1057.24      969.87     64.02 o 
  13   8   7     7842.31     8002.80    173.34 o 
  14   8   7     2548.08     2494.09    121.08 o 
  15   8   7        0.04      -25.25     43.65 o 
  16   8   7       38.23       54.70     56.15 o 
  17   8   7     1524.19     1631.95    129.55 o 
  18   8   7      141.62       53.02     78.83 o 
   1   9   7    42802.63    43104.27    293.05 o 
   2   9   7    23354.09    23499.65    199.78 o 
   3   9   7       58.60       81.48     18.81 o 
   4   9   7    13232.09    13738.84    138.03 o 
   5   9   7    38655.12    38643.81    258.92 o 
   6   9   7     4426.03     4779.95     84.52 o 
   7   9   7    26378.07    26534.21    211.98 o 
   8   9   7     3383.70     3244.59     92.29 o 
   9   9   7      675.45      626.67     48.03 o 
  10   9   7     1536.70     1594.08     69.83 o 
  11   9   7    18121.66    18399.01    287.44 o 
  12   9   7      216.46      283.43     46.26 o 
  13   9   7    15295.88    15437.00    248.22 o 
  14   9   7      623.26      680.56     79.83 o 
  15   9   7      944.21      888.60     87.81 o 
  16   9   7      690.64      755.99     88.65 o 
  17   9   7     1316.76     1279.36    109.70 o 
  18   9   7        4.94       50.45     98.95 o 
   0  10   7     2205.60     1994.02     79.59 o 
   1  10   7     9504.08     9305.57    123.90 o 
   2  10   7    13950.19    14064.99    154.55 o 
   3  10   7    19629.46    19073.50    167.07 o 
   4  10   7     6816.19     6769.47    105.80 o 
   5  10   7        0.25       17.46     21.98 o 
   6  10   7     5837.74     5880.79     94.70 o 
   7  10   7     5075.62     5081.91     96.64 o 
   8  10   7     1825.28     1895.66     70.07 o 
   9  10   7       33.90       35.79     28.63 o 
  10  10   7      469.30      406.95     48.02 o 
  11  10   7     4949.32     5347.23    138.50 o 
  12  10   7     5969.59     5926.64    148.62 o 
  13  10   7     4541.55     4740.70    153.92 o 
  14  10   7       32.87      -24.89     42.92 o 
  15  10   7       40.87       29.31     55.60 o 
  16  10   7      226.83      279.92     80.63 o 
  17  10   7     1163.05     1443.52    348.92 o 
   1  11   7      725.44      768.77     44.42 o 
   2  11   7       14.96       16.92     21.28 o 
   3  11   7      186.37      225.45     35.14 o 
   4  11   7       25.00       23.30     26.68 o 
   5  11   7     8392.14     8575.38    142.20 o 
   6  11   7      327.05      268.79     36.46 o 
   7  11   7      372.58      327.69     44.33 o 
   8  11   7     2665.58     2609.91    108.26 o 
   9  11   7      178.03       87.15     44.21 o 
  10  11   7        4.40       29.28     45.29 o 
  11  11   7     9649.45     9817.20    260.55 o 
  12  11   7      236.68      233.40     59.95 o 
  13  11   7     3718.68     3654.96    180.19 o 
  14  11   7       60.22       56.41     58.41 o 
  15  11   7       90.41      139.15     87.44 o 
  16  11   7      230.11      252.58    141.88 o 
  17  11   7      200.15      132.25    159.85 o 
   0  12   7     1221.05     1194.97     71.93 o 
   1  12   7      725.73      634.64     53.04 o 
   2  12   7      788.30      827.15     47.15 o 
   3  12   7    15520.24    16016.83    199.94 o 
   4  12   7     3132.80     2944.95     88.90 o 
   5  12   7     4235.96     4251.98    105.67 o 
   6  12   7     1857.50     1837.36     74.24 o 
   7  12   7     1533.54     1582.25     85.47 o 
   8  12   7      435.42      418.00     61.23 o 
   9  12   7      724.31      676.89     72.66 o 
  10  12   7      207.60      225.23     60.32 o 
  11  12   7     2313.37     2427.60    174.83 o 
  12  12   7     3918.96     3992.26    184.42 o 
  13  12   7       44.26       28.93     53.58 o 
  14  12   7      204.82      236.21     92.39 o 
  15  12   7     1257.95     1258.28    163.19 o 
  16  12   7       63.36       44.30    145.73 o 
   1  13   7    12681.36    12607.05    163.18 o 
   2  13   7     6890.42     6789.27    132.74 o 
   3  13   7     4543.93     4520.61    110.63 o 
   4  13   7     8618.97     8541.62    150.41 o 
   5  13   7     4954.04     4833.71    115.16 o 
   6  13   7     5154.71     5145.69    135.06 o 
   7  13   7      889.86      877.27     68.98 o 
   8  13   7      357.83      445.05     65.94 o 
   9  13   7     7402.34     7430.42    194.72 o 
  10  13   7      650.00      745.10    113.16 o 
  11  13   7        9.30        1.84     43.67 o 
  12  13   7     1193.26     1370.40    100.58 o 
  13  13   7       30.21       20.09     63.36 o 
  14  13   7       59.93       56.81     79.89 o 
  15  13   7       48.32      137.21     94.40 o 
   0  14   7     2199.59     2312.71    126.66 o 
   1  14   7     3836.98     3622.11     93.50 o 
   2  14   7      911.32      820.47     59.79 o 
   3  14   7     3582.92     3562.78    102.56 o 
   4  14   7      538.50      405.49     47.93 o 
   5  14   7     6513.09     6541.57    137.72 o 
   6  14   7     1286.37     1205.77     79.68 o 
   7  14   7      190.56      190.69     55.33 o 
   8  14   7      474.20      362.94     67.16 o 
   9  14   7      299.66      229.25     62.79 o 
  10  14   7     1271.24     1246.52     98.96 o 
  11  14   7      241.54      171.39     58.69 o 
  12  14   7      798.52      720.81    119.44 o 
  13  14   7     1355.16     1577.62    135.88 o 
  14  14   7      896.38     1061.85    211.86 o 
  15  14   7       56.26       55.64     94.10 o 
   1  15   7     6006.84     5732.08    130.96 o 
   2  15   7        0.76      -11.76     32.07 o 
   3  15   7     1034.18     1047.81     66.51 o 
   4  15   7      622.60      590.76     56.68 o 
   5  15   7    12616.99    12887.39    200.80 o 
   6  15   7      233.61      132.18     47.39 o 
   7  15   7      996.27     1025.72     91.48 o 
   8  15   7       85.32       40.36     82.75 o 
   9  15   7     3414.29     3386.46    145.48 o 
  10  15   7       64.39      -14.29     48.65 o 
  11  15   7     3753.12     4161.30    165.19 o 
  12  15   7      154.87      110.35     72.28 o 
  13  15   7     2097.18     2022.22    132.93 o 
  14  15   7        8.76      -79.34    116.52 o 
   0  16   7     1126.31      964.66     80.18 o 
   1  16   7      433.42      448.53     54.98 o 
   2  16   7      118.31       88.81     39.38 o 
   3  16   7     3807.55     3636.90    111.49 o 
   4  16   7        7.45       -2.79     35.83 o 
   5  16   7     3452.12     3315.46    123.71 o 
   6  16   7      433.02      425.78     65.53 o 
   7  16   7      627.72      652.82     95.54 o 
   8  16   7      270.37      229.77     60.94 o 
   9  16   7        0.48      -38.55     45.44 o 
  10  16   7      437.30      452.53     77.59 o 
  11  16   7      813.50      814.06     96.42 o 
  12  16   7      219.14      164.94     75.95 o 
  13  16   7      590.03      553.62    107.46 o 
   1  17   7      758.49      718.28     64.19 o 
   2  17   7     1420.82     1367.21     82.17 o 
   3  17   7        0.72       53.34     39.88 o 
   4  17   7     6220.54     6863.84    157.45 o 
   5  17   7    11772.17    11968.81    234.61 o 
   6  17   7       28.01       38.15     50.49 o 
   7  17   7      313.89      247.33     62.76 o 
   8  17   7       14.48      -43.40     43.40 o 
   9  17   7       92.06       80.83     57.55 o 
  10  17   7     1342.76     1662.62    123.41 o 
  11  17   7     7455.27     8452.96    280.95 o 
  12  17   7      116.57      208.00    170.13 o 
   0  18   7       23.96      -58.72     61.30 o 
   1  18   7     1308.36     1249.37     89.13 o 
   2  18   7        4.47      -39.62     39.99 o 
   3  18   7     2135.79     2310.91    102.56 o 
   4  18   7      429.81      438.21     60.70 o 
   5  18   7     2921.59     2950.50    126.21 o 
   6  18   7      467.02      391.83     77.68 o 
   7  18   7      380.41      266.69     69.97 o 
   8  18   7        8.07      -49.28     49.28 o 
   9  18   7      220.39      109.35     63.73 o 
  10  18   7      208.68      161.14    150.22 o 
   1  19   7     3453.49     3579.49    138.56 o 
   2  19   7        0.50      -43.60     46.62 o 
   3  19   7     1593.43     1607.09     97.33 o 
   4  19   7      155.34      198.75     57.40 o 
   5  19   7     3198.47     3461.17    158.47 o 
   6  19   7      389.81      384.22     81.17 o 
   7  19   7      685.56      516.50     87.15 o 
   8  19   7        0.00      160.50    123.90 o 
   0  20   7      599.88      620.95    130.51 o 
   1  20   7      669.77      746.82     86.94 o 
   2  20   7      192.54      110.01     60.26 o 
   3  20   7      110.04      117.07     58.68 o 
   4  20   7       49.10       48.72     52.76 o 
   5  20   7       97.88       28.89    109.14 o 
   6  20   7      841.62      780.01    195.81 o 
   1  21   7     1044.65     1046.36    154.06 o 
   2  21   7      983.78     1202.47    156.17 o 
   3  21   7      514.71      477.00    178.47 o 
   4  21   7      451.60      497.54    182.32 o 
   0   0   8   729567.88   641983.50   7190.89 o 
   1   0   8    94136.36    93061.07   1140.34 o 
   2   0   8    66786.09    67746.28    490.89 o 
   3   0   8       55.32       33.41     18.64 o 
   4   0   8     3787.76     3885.24    107.47 o 
   5   0   8     7552.41     6904.55    127.46 o 
   6   0   8    50031.63    49055.25    344.26 o 
   7   0   8    10941.61    11133.47    309.04 o 
   8   0   8   123350.36   119431.89   1285.70 o 
   9   0   8    44633.38    44676.77    549.95 o 
  10   0   8     4060.34     4262.58    287.86 o 
  11   0   8       10.55       63.22    174.62 o 
  12   0   8      140.57      123.17     61.63 o 
  13   0   8     2630.25     2608.71    342.50 o 
  14   0   8     3085.61     3278.62    187.63 o 
  15   0   8     5091.35     5086.62    238.11 o 
  16   0   8      394.41      317.01     97.98 o 
  17   0   8        5.29      -71.90     71.90 o 
  18   0   8      106.01       96.57     88.30 o 
  19   0   8        2.45     -122.62    122.62 o 
   1   1   8    52398.00    55607.49    334.65 o 
   2   1   8     2593.35     2704.03     58.17 o 
   3   1   8      634.36      510.92     28.93 o 
   4   1   8     9032.56     9214.16    101.82 o 
   5   1   8    10952.91    10263.32     98.04 o 
   6   1   8    19272.42    19832.33    164.40 o 
   7   1   8    10155.89    10040.59    108.19 o 
   8   1   8    16959.90    16420.68    237.61 o 
   9   1   8     4450.12     4067.74     76.68 o 
  10   1   8     2426.12     2485.58     75.27 o 
  11   1   8     2008.44     2101.17     82.88 o 
  12   1   8     2019.32     2225.14    135.38 o 
  13   1   8     2218.07     2263.48    111.34 o 
  14   1   8     3142.33     2937.19    163.55 o 
  15   1   8      139.15      197.72     58.99 o 
  16   1   8     3526.05     3486.31    148.23 o 
  17   1   8      445.47      441.39     81.37 o 
  18   1   8     1234.37     1082.31    107.37 o 
  19   1   8      886.65      629.50    140.55 o 
   0   2   8   159302.94   165898.25   1162.10 o 
   1   2   8    33148.38    34087.49    221.34 o 
   2   2   8     3250.15     3198.80     57.98 o 
   3   2   8    20629.58    19315.56    163.82 o 
   4   2   8      319.30      348.19     26.83 o 
   5   2   8      111.30      176.22     20.85 o 
   6   2   8    16508.83    16640.61    182.65 o 
   7   2   8     5130.10     4943.99     73.25 o 
   8   2   8    22837.05    23805.35    237.83 o 
   9   2   8      848.26     1033.99     64.43 o 
  10   2   8    14282.41    13971.40    167.90 o 
  11   2   8    11437.57    11200.34    198.47 o 
  12   2   8     2898.54     2714.72    135.47 o 
  13   2   8     4859.61     4813.06    152.32 o 
  14   2   8     8604.58     8493.61    206.07 o 
  15   2   8      772.61      826.06     85.31 o 
  16   2   8      600.23      664.56     85.73 o 
  17   2   8     2046.04     1922.46    125.48 o 
  18   2   8     1418.65     1425.69    116.69 o 
  19   2   8       14.28      152.79    150.22 o 
   1   3   8    13843.12    13609.05    125.07 o 
   2   3   8     6229.42     6629.59     76.31 o 
   3   3   8     1600.22     1356.31     39.93 o 
   4   3   8       76.81      102.71     20.17 o 
   5   3   8    31321.72    32320.26    213.71 o 
   6   3   8    12042.81    12184.12    121.04 o 
   7   3   8     3642.62     3719.85     64.60 o 
   8   3   8      209.26      209.95     23.22 o 
   9   3   8     7568.25     7240.70    101.81 o 
  10   3   8     4115.38     4049.91     96.97 o 
  11   3   8     6705.72     6736.44    142.68 o 
  12   3   8      566.12      583.02     66.60 o 
  13   3   8     3789.89     3727.54    136.34 o 
  14   3   8      912.44      923.14     84.13 o 
  15   3   8      231.92      207.76     56.30 o 
  16   3   8      543.10      481.66     76.56 o 
  17   3   8        9.95       15.38     58.94 o 
  18   3   8     1042.81     1131.98    109.79 o 
   0   4   8      205.77      194.39     30.72 o 
   1   4   8       44.94       82.66     17.38 o 
   2   4   8    12400.01    12457.57    110.31 o 
   3   4   8    98480.58    93595.90    550.48 o 
   4   4   8     7195.81     7124.38     89.64 o 
   5   4   8    16429.69    16124.69    141.56 o 
   6   4   8    11712.20    11320.67    119.66 o 
   7   4   8     3552.65     3457.08     66.50 o 
   8   4   8       87.18       85.00     25.23 o 
   9   4   8    12180.32    11870.67    157.09 o 
  10   4   8    25649.03    25816.37    449.05 o 
  11   4   8    31038.06    30633.48    622.29 o 
  12   4   8     9238.96     8941.04    257.88 o 
  13   4   8      475.06      570.38     68.22 o 
  14   4   8     7385.24     7842.29    199.95 o 
  15   4   8     1144.50     1203.28    106.93 o 
  16   4   8      796.07      761.33     89.41 o 
  17   4   8     5398.01     5618.01    192.19 o 
  18   4   8     3098.67     3078.14    191.44 o 
   1   5   8     7651.97     7182.13    106.01 o 
   2   5   8     5761.27     5441.31     67.84 o 
   3   5   8     1519.98     1439.64     39.81 o 
   4   5   8    16528.64    16116.99    168.98 o 
   5   5   8      840.67      959.20     37.73 o 
   6   5   8     3451.56     3715.43     68.88 o 
   7   5   8    20034.11    19116.25    164.93 o 
   8   5   8    22574.70    22293.79    200.93 o 
   9   5   8     2111.34     2039.30     63.24 o 
  10   5   8      546.91      569.97     42.00 o 
  11   5   8      361.67      487.39     53.86 o 
  12   5   8      112.63      142.62     55.22 o 
  13   5   8     1384.28     1486.28     95.31 o 
  14   5   8     1928.96     1963.69    111.74 o 
  15   5   8      749.41      670.51     83.32 o 
  16   5   8     6459.94     6911.72    203.24 o 
  17   5   8     1359.15     1430.74    113.41 o 
  18   5   8      225.36      216.37     69.22 o 
   0   6   8    95491.47    92696.13    741.82 o 
   1   6   8     1399.27     1504.91     85.43 o 
   2   6   8    18019.70    17509.42    134.63 o 
   3   6   8    17269.22    17317.69    145.67 o 
   4   6   8        8.23       20.09     16.88 o 
   5   6   8      687.63      685.91     34.43 o 
   6   6   8    24255.18    24389.23    202.49 o 
   7   6   8      160.86      160.18     27.03 o 
   8   6   8    21047.40    20934.43    227.11 o 
   9   6   8     2322.28     2491.78     70.00 o 
  10   6   8     2214.16     2221.62     87.61 o 
  11   6   8     7010.10     6953.23    187.87 o 
  12   6   8      277.71      330.67     48.93 o 
  13   6   8      237.48      149.62     51.42 o 
  14   6   8     1211.20     1400.40    101.50 o 
  15   6   8       70.14       90.33     72.46 o 
  16   6   8      361.79      340.93     72.71 o 
  17   6   8     1683.15     1731.86    120.26 o 
  18   6   8      160.46      164.81     75.50 o 
   1   7   8    27166.53    26479.19    223.21 o 
   2   7   8     4283.15     4492.06     90.84 o 
   3   7   8     4969.70     4956.14     79.29 o 
   4   7   8        1.25       13.31     17.62 o 
   5   7   8       13.58       31.49     19.49 o 
   6   7   8    18254.30    17908.99    163.30 o 
   7   7   8    42852.12    42189.37    277.63 o 
   8   7   8     2742.68     2747.45     74.21 o 
   9   7   8     1431.40     1390.73     61.29 o 
  10   7   8     1304.69     1365.13     63.02 o 
  11   7   8      258.55      225.34     38.48 o 
  12   7   8     1449.54     1562.13     82.52 o 
  13   7   8     4120.00     4013.39    143.63 o 
  14   7   8      508.95      489.88     73.14 o 
  15   7   8     1246.22     1203.49     99.12 o 
  16   7   8      187.80      236.00     66.42 o 
  17   7   8     1676.99     1557.79    124.91 o 
  18   7   8      342.04      314.05     88.70 o 
   0   8   8    74303.71    70251.64    636.84 o 
   1   8   8     2762.84     2965.97     69.27 o 
   2   8   8    28339.11    27857.68    201.67 o 
   3   8   8     5416.22     5735.97     87.00 o 
   4   8   8     4598.52     4683.94     80.81 o 
   5   8   8     2974.50     2990.97     66.87 o 
   6   8   8    22523.85    22403.81    189.38 o 
   7   8   8      916.30      934.81     44.42 o 
   8   8   8    16906.28    17488.53    185.07 o 
   9   8   8     8213.50     8278.18    139.62 o 
  10   8   8      494.86      459.67     45.33 o 
  11   8   8      508.43      475.45     48.09 o 
  12   8   8     4608.83     4563.22    117.13 o 
  13   8   8        2.59      -44.44     44.44 o 
  14   8   8     1695.13     1759.85    109.79 o 
  15   8   8      567.60      562.94     81.49 o 
  16   8   8       22.32      -44.99     48.30 o 
  17   8   8      175.42      221.36     71.42 o 
  18   8   8      448.60      419.86    172.05 o 
   1   9   8     2139.61     1944.86     59.79 o 
   2   9   8    14424.77    14322.89    153.60 o 
   3   9   8     9753.07     9362.66    125.17 o 
   4   9   8      143.61      181.19     27.61 o 
   5   9   8    15056.85    14879.53    151.52 o 
   6   9   8    30358.75    30587.00    295.12 o 
   7   9   8     4165.82     4041.57     98.52 o 
   8   9   8     1470.44     1548.48     59.76 o 
   9   9   8     5313.82     5366.64    114.61 o 
  10   9   8     2135.54     2272.65     82.07 o 
  11   9   8     1147.15     1196.49     66.25 o 
  12   9   8     1439.34     1478.37     82.73 o 
  13   9   8      556.21      586.42     71.03 o 
  14   9   8     4488.66     4689.58    207.56 o 
  15   9   8      389.98      387.70     70.96 o 
  16   9   8     1140.08     1088.81    104.12 o 
  17   9   8      323.68      233.12     83.20 o 
   0  10   8     1251.50     1267.15     77.09 o 
   1  10   8      138.93      143.70     26.38 o 
   2  10   8      515.16      521.45     37.33 o 
   3  10   8     3053.48     3058.92     75.57 o 
   4  10   8     8628.54     8723.69    115.18 o 
   5  10   8      124.50      143.46     30.45 o 
   6  10   8     8546.85     8831.28    119.75 o 
   7  10   8        6.25       -6.27     22.05 o 
   8  10   8      217.22      165.74     33.17 o 
   9  10   8        3.93      -17.72     27.54 o 
  10  10   8     5225.15     5336.51    121.98 o 
  11  10   8      372.50      450.14     57.59 o 
  12  10   8    16849.40    17359.59    255.27 o 
  13  10   8      408.67      299.68     62.92 o 
  14  10   8     2633.82     2854.70    158.40 o 
  15  10   8      299.59      206.58     75.24 o 
  16  10   8       10.47       14.83     68.64 o 
  17  10   8        4.44      -89.06     91.24 o 
   1  11   8     3235.10     3228.54     78.59 o 
   2  11   8     2644.73     2628.96     81.17 o 
   3  11   8     3252.45     3281.15     91.46 o 
   4  11   8    15035.53    14576.35    214.57 o 
   5  11   8    21914.90    21827.15    247.20 o 
   6  11   8      373.91      492.00     46.93 o 
   7  11   8      883.32      800.28     67.05 o 
   8  11   8     1531.79     1422.54     87.53 o 
   9  11   8     2696.30     2807.62    117.70 o 
  10  11   8      524.88      649.46     72.90 o 
  11  11   8     4320.18     4412.90    151.93 o 
  12  11   8       64.26      115.67     55.52 o 
  13  11   8     2820.18     2517.90    143.77 o 
  14  11   8       56.93      -41.09     67.64 o 
  15  11   8      126.87      152.12    101.75 o 
  16  11   8      540.44      484.06    188.74 o 
   0  12   8     3803.60     3795.27    218.47 o 
   1  12   8     8583.08     8565.12    130.99 o 
   2  12   8     7671.79     7466.91    137.20 o 
   3  12   8    13719.62    13829.15    189.12 o 
   4  12   8     1048.70     1151.22     66.23 o 
   5  12   8    10449.76    10723.75    182.60 o 
   6  12   8     5002.44     5060.84    117.24 o 
   7  12   8      292.86      257.92     47.92 o 
   8  12   8     1458.76     1506.98     95.05 o 
   9  12   8     6368.80     6613.92    179.67 o 
  10  12   8      143.74       77.94     50.98 o 
  11  12   8     1557.01     1597.35    103.54 o 
  12  12   8     1733.62     1525.81    117.77 o 
  13  12   8      355.03      302.17     73.98 o 
  14  12   8       65.80      105.93    120.69 o 
  15  12   8     3467.88     3719.46    273.17 o 
   1  13   8      597.49      649.55     55.39 o 
   2  13   8      135.26      116.81     37.52 o 
   3  13   8     2185.50     2071.29     80.92 o 
   4  13   8     1523.81     1565.17     73.90 o 
   5  13   8      564.35      583.67     58.75 o 
   6  13   8      129.69       77.93     40.01 o 
   7  13   8     2499.29     2431.30    101.75 o 
   8  13   8      858.87      833.86     83.18 o 
   9  13   8     1827.17     1805.07    108.71 o 
  10  13   8      259.45      269.33     62.13 o 
  11  13   8       65.99       21.56     45.22 o 
  12  13   8        0.22      -43.78     43.78 o 
  13  13   8      379.63      307.64    103.77 o 
  14  13   8       31.54       16.94     82.13 o 
  15  13   8       43.60      -32.74    133.53 o 
   0  14   8     9486.52    10151.93    235.29 o 
   1  14   8     5185.29     5488.54    126.95 o 
   2  14   8    16647.29    16725.22    221.93 o 
   3  14   8      857.12      953.26     63.46 o 
   4  14   8     2252.21     2073.53     84.43 o 
   5  14   8     3247.99     3354.36    104.05 o 
   6  14   8     7116.46     7225.25    166.65 o 
   7  14   8      433.69      424.80     68.83 o 
   8  14   8     4678.69     4564.71    161.42 o 
   9  14   8     5474.51     5721.80    179.59 o 
  10  14   8     1698.44     1702.10    110.33 o 
  11  14   8      357.18      280.94     64.87 o 
  12  14   8     1622.16     1428.59    109.69 o 
  13  14   8      838.82      707.30    162.40 o 
  14  14   8        2.45      108.50    121.98 o 
   1  15   8     5164.44     5461.39    130.62 o 
   2  15   8     1036.80     1033.44     89.72 o 
   3  15   8       23.46        5.39     31.24 o 
   4  15   8     5134.54     5127.89    129.31 o 
   5  15   8      685.18      624.21     60.77 o 
   6  15   8     3829.60     4033.03    133.20 o 
   7  15   8     4438.39     4848.85    166.54 o 
   8  15   8     2038.20     1979.37    118.61 o 
   9  15   8       51.96       21.86     50.91 o 
  10  15   8       16.95       -5.54     50.17 o 
  11  15   8      435.91      276.98     71.94 o 
  12  15   8      982.56      869.07     98.72 o 
  13  15   8     1471.79     1578.59    171.82 o 
   0  16   8       55.92       98.51     71.90 o 
   1  16   8     1366.88     1276.80     84.25 o 
   2  16   8      192.20      216.29     44.81 o 
   3  16   8     2563.09     2583.96     99.24 o 
   4  16   8     3899.38     3816.27    116.46 o 
   5  16   8        2.95       28.03     42.71 o 
   6  16   8     2440.02     2461.73    113.60 o 
   7  16   8       70.66       66.34     54.44 o 
   8  16   8       45.20        7.18     48.53 o 
   9  16   8      120.59       55.54     55.89 o 
  10  16   8      952.74      955.19    100.22 o 
  11  16   8      525.97      563.28     89.40 o 
  12  16   8     7605.37     8511.49    412.05 o 
   1  17   8       59.43        8.09     41.71 o 
   2  17   8      202.20      103.39     45.33 o 
   3  17   8       13.37        5.44     38.39 o 
   4  17   8      406.48      336.85     55.72 o 
   5  17   8       39.83      -16.12     47.54 o 
   6  17   8      304.57      248.10     70.62 o 
   7  17   8       84.76      140.04     60.06 o 
   8  17   8      131.63       79.11     56.53 o 
   9  17   8        0.40      -48.39     48.39 o 
  10  17   8      106.94       29.14     62.44 o 
  11  17   8        0.14      -26.43    100.67 o 
   0  18   8      189.37      166.49     84.13 o 
   1  18   8      435.07      366.13     72.43 o 
   2  18   8     1471.62     1414.96     95.70 o 
   3  18   8     1415.94     1467.01     88.58 o 
   4  18   8     1079.46     1028.51     78.50 o 
   5  18   8       33.87       14.76     49.62 o 
   6  18   8     1925.91     1982.73    127.33 o 
   7  18   8       67.58       31.87     56.13 o 
   8  18   8       41.35       19.57     58.23 o 
   9  18   8       28.47       43.84     72.48 o 
   1  19   8     1353.89     1470.99    114.61 o 
   2  19   8     1567.23     1406.84    100.05 o 
   3  19   8       17.21       25.40     51.16 o 
   4  19   8     1289.57     1262.19     97.50 o 
   5  19   8      493.16      485.42     83.65 o 
   6  19   8     1358.44     1396.81    118.59 o 
   7  19   8     1495.60     1514.07    171.36 o 
   8  19   8        7.77      -52.00    101.43 o 
   0  20   8     4477.62     4700.97    289.86 o 
   1  20   8     1640.55     1807.18    137.33 o 
   2  20   8     4137.97     4625.06    163.11 o 
   3  20   8      559.44      480.80     85.87 o 
   4  20   8        2.98      -96.94    113.63 o 
   5  20   8     1018.05     1433.55    237.53 o 
   6  20   8     1234.90     1070.19    223.41 o 
   1  21   8      202.93      224.05    154.08 o 
   2  21   8      151.34      196.45    153.43 o 
   3  21   8        2.67     -100.79    100.79 o 
   1   1   9    71053.94    73611.31    430.47 o 
   2   1   9    15293.24    15513.17    144.76 o 
   3   1   9     2095.66     2180.07     56.55 o 
   4   1   9    12416.64    12237.77    133.76 o 
   5   1   9     2548.85     2589.06     60.97 o 
   6   1   9    58915.28    59120.54    311.73 o 
   7   1   9    30574.54    30970.51    298.24 o 
   8   1   9     8273.50     8224.01    110.57 o 
   9   1   9     8498.87     8637.92    125.62 o 
  10   1   9     7317.26     7380.13    203.61 o 
  11   1   9      491.73      492.67     52.27 o 
  12   1   9      478.47      451.55     63.51 o 
  13   1   9      161.17      127.17     90.27 o 
  14   1   9     3017.37     3043.99    156.88 o 
  15   1   9        4.87      -41.99     41.99 o 
  16   1   9      106.62       79.86     61.34 o 
  17   1   9       78.23       61.90     57.43 o 
  18   1   9     1784.09     1951.97    165.59 o 
   0   2   9     5293.41     5963.72    165.92 o 
   1   2   9    15313.29    15672.90    151.81 o 
   2   2   9     9477.37     9066.07    120.78 o 
   3   2   9    35441.92    35800.64    256.69 o 
   4   2   9    11243.32    11095.03    128.07 o 
   5   2   9    30377.25    29652.02    205.16 o 
   6   2   9    14079.51    14388.07    129.14 o 
   7   2   9    26931.05    27084.92    206.74 o 
   8   2   9     3691.37     3460.87     72.80 o 
   9   2   9      512.52      480.31     38.37 o 
  10   2   9      333.42      398.62     42.41 o 
  11   2   9      467.58      409.63     52.07 o 
  12   2   9    16962.34    17081.87    501.58 o 
  13   2   9     1440.12     1335.93    108.04 o 
  14   2   9     1071.05      926.97     86.04 o 
  15   2   9     1193.79     1248.26     98.44 o 
  16   2   9      275.51      281.52     69.15 o 
  17   2   9     1163.50     1305.48    112.75 o 
  18   2   9     2099.77     2196.29    139.52 o 
   1   3   9      443.86      477.08     30.23 o 
   2   3   9    28095.12    28310.55    190.83 o 
   3   3   9     6667.07     6883.31     99.53 o 
   4   3   9   163284.61   157981.00    911.39 o 
   5   3   9    18605.07    18663.14    168.39 o 
   6   3   9     5901.28     5872.61     85.84 o 
   7   3   9     6210.54     6305.01    112.39 o 
   8   3   9      492.13      480.69     31.06 o 
   9   3   9     7507.85     7585.58    119.57 o 
  10   3   9    44448.66    44558.16    555.85 o 
  11   3   9    22661.89    22104.99    377.48 o 
  12   3   9     1322.79     1293.86     89.45 o 
  13   3   9    15905.96    15582.93    275.57 o 
  14   3   9     3257.87     2962.60    130.13 o 
  15   3   9     1252.14     1379.15    104.25 o 
  16   3   9      918.48      786.39     95.07 o 
  17   3   9     1672.69     1659.54    120.73 o 
  18   3   9     2673.45     2514.14    195.37 o 
   0   4   9     8907.33     9707.84    168.90 o 
   1   4   9      140.17      153.55     22.05 o 
   2   4   9    22079.71    20056.78    154.09 o 
   3   4   9     7657.75     7893.68    122.68 o 
   4   4   9     5697.32     5745.10     85.53 o 
   5   4   9     6825.02     6774.67     93.15 o 
   6   4   9      430.25      510.39     33.56 o 
   7   4   9     2017.65     2070.14     62.87 o 
   8   4   9       81.17       67.70     21.61 o 
   9   4   9      498.35      514.81     40.59 o 
  10   4   9     4716.49     4981.28    112.51 o 
  11   4   9       96.31      120.46     43.54 o 
  12   4   9     2699.55     2627.90    180.49 o 
  13   4   9      639.91      610.28     74.89 o 
  14   4   9     1731.46     1754.88    108.79 o 
  15   4   9      854.51      806.25     89.83 o 
  16   4   9     1566.05     1428.87    110.18 o 
  17   4   9      699.48      738.80     95.50 o 
  18   4   9       11.46       87.85     66.76 o 
   1   5   9    26925.51    25577.79    213.88 o 
   2   5   9    33403.93    33335.66    231.75 o 
   3   5   9      286.85      375.18     30.39 o 
   4   5   9    99961.23    97687.09    486.96 o 
   5   5   9    13369.15    12182.80    128.99 o 
   6   5   9        1.27      -17.65     17.65 o 
   7   5   9    16856.56    16834.86    159.13 o 
   8   5   9     5238.37     5062.84     94.79 o 
   9   5   9      137.69      111.47     27.40 o 
  10   5   9    42117.85    42213.93    416.57 o 
  11   5   9     6896.89     7075.59    196.28 o 
  12   5   9     1389.30     1244.73     75.96 o 
  13   5   9     5174.17     5275.27    220.93 o 
  14   5   9     4154.88     4193.76    205.16 o 
  15   5   9      442.98      309.32     69.83 o 
  16   5   9     5574.27     5690.11    190.63 o 
  17   5   9     1406.27     1382.92    114.86 o 
  18   5   9     3399.95     3504.65    339.29 o 
   0   6   9    81364.84    79319.40    671.22 o 
   1   6   9      165.77      172.43     26.72 o 
   2   6   9     5073.60     5086.55     81.25 o 
   3   6   9    24871.61    24410.17    216.47 o 
   4   6   9       30.96       48.08     20.03 o 
   5   6   9    11289.75    11674.10    128.60 o 
   6   6   9     9257.35     9349.09    116.11 o 
   7   6   9     1866.29     1822.04     56.76 o 
   8   6   9    12141.27    12096.94    150.18 o 
   9   6   9      358.30      372.55     37.50 o 
  10   6   9     8063.71     8315.39    141.18 o 
  11   6   9     1973.02     1867.35     90.98 o 
  12   6   9       78.75       86.59     38.98 o 
  13   6   9        2.88       -0.97     45.06 o 
  14   6   9     9755.19     9895.43    427.08 o 
  15   6   9      142.33      171.77     63.59 o 
  16   6   9     1568.95     1782.15    119.38 o 
  17   6   9      157.34      155.16     67.83 o 
  18   6   9      357.27      431.36    117.26 o 
   1   7   9    66789.83    65247.30    417.97 o 
   2   7   9     2482.91     2612.45     85.55 o 
   3   7   9     8391.75     8570.50    108.56 o 
   4   7   9     1927.69     2036.19     55.76 o 
   5   7   9     5133.83     4970.51     85.41 o 
   6   7   9     4607.84     4546.12     98.42 o 
   7   7   9     8745.21     8928.26    118.32 o 
   8   7   9     2196.98     2334.66     71.53 o 
   9   7   9    16163.15    15903.46    195.35 o 
  10   7   9     5189.58     5138.35    113.75 o 
  11   7   9      419.43      360.52     46.21 o 
  12   7   9      544.66      575.68     60.06 o 
  13   7   9        0.60      -31.95     44.52 o 
  14   7   9     2744.01     2811.44    162.16 o 
  15   7   9      127.59       40.21     53.22 o 
  16   7   9     1545.58     1454.42    112.95 o 
  17   7   9        1.82      -13.63     55.56 o 
  18   7   9      596.37      665.74    181.68 o 
   0   8   9   100900.22   100051.80    824.82 o 
   1   8   9     2439.75     2443.27     70.64 o 
   2   8   9     2350.36     2171.95     69.93 o 
   3   8   9     3731.98     3496.93     77.64 o 
   4   8   9     4871.19     4749.97     83.91 o 
   5   8   9     5219.72     5167.42     89.58 o 
   6   8   9     7468.95     7281.66    107.34 o 
   7   8   9    15333.88    15056.60    158.25 o 
   8   8   9    13863.92    13667.52    166.36 o 
   9   8   9     1860.15     2129.64     76.75 o 
  10   8   9     1880.85     1879.36     75.00 o 
  11   8   9      111.90       68.16     33.21 o 
  12   8   9     4679.63     5049.23    139.34 o 
  13   8   9     1911.65     2158.22    114.92 o 
  14   8   9     3137.88     3104.01    137.32 o 
  15   8   9     3959.66     3895.72    210.62 o 
  16   8   9      687.05      799.88     93.63 o 
  17   8   9     1157.81     1115.56    125.49 o 
   1   9   9      551.21      547.41     40.33 o 
   2   9   9        0.39       21.11     23.90 o 
   3   9   9     2071.88     2116.56     64.14 o 
   4   9   9        0.07        4.69     20.59 o 
   5   9   9     3182.66     3074.74     73.33 o 
   6   9   9      958.10      863.76     44.73 o 
   7   9   9     1344.30     1313.12     56.94 o 
   8   9   9       42.95       43.87     26.78 o 
   9   9   9       73.43       12.93     28.66 o 
  10   9   9      331.76      212.05     39.95 o 
  11   9   9     3362.40     3474.93    103.46 o 
  12   9   9       10.46       25.77     45.42 o 
  13   9   9     2316.89     2311.86    104.43 o 
  14   9   9       63.62       36.81     51.46 o 
  15   9   9       49.44       42.09     52.76 o 
  16   9   9        5.67      -52.82     52.82 o 
  17   9   9       64.76     -107.21    107.21 o 
   0  10   9      413.22      515.57     72.01 o 
   1  10   9     2169.30     2014.41     77.93 o 
   2  10   9    22908.18    22893.42    237.73 o 
   3  10   9       37.32       96.25     27.55 o 
   4  10   9     9738.87     9837.94    126.80 o 
   5  10   9      998.72     1136.77     50.52 o 
   6  10   9     8582.05     8925.05    123.58 o 
   7  10   9      963.14     1052.36     54.05 o 
   8  10   9       13.62        0.77     25.59 o 
   9  10   9      458.31      363.46     45.81 o 
  10  10   9     1655.20     1600.92     74.93 o 
  11  10   9      689.20      771.36     69.01 o 
  12  10   9     9612.67     9870.44    230.42 o 
  13  10   9      143.70      157.08     58.98 o 
  14  10   9       32.25       25.10     57.86 o 
  15  10   9       29.62      -29.54     58.01 o 
  16  10   9      495.98      489.36    122.52 o 
   1  11   9      396.52      308.48     43.59 o 
   2  11   9    15482.65    15936.64    200.73 o 
   3  11   9      949.52      825.05     56.06 o 
   4  11   9    11142.02    11070.68    213.57 o 
   5  11   9     6616.25     6597.34    132.36 o 
   6  11   9     5842.21     5884.16    129.82 o 
   7  11   9     1070.31     1164.61     73.08 o 
   8  11   9     8032.30     7755.75    186.80 o 
   9  11   9       43.56       38.87     44.94 o 
  10  11   9     2742.20     2726.32    122.75 o 
  11  11   9     6153.22     6341.01    181.04 o 
  12  11   9     1480.82     1640.81    104.75 o 
  13  11   9     2303.97     2205.10    175.88 o 
  14  11   9      414.68      509.76    115.57 o 
  15  11   9      174.12      260.46    106.65 o 
   0  12   9      138.27      256.18     80.89 o 
   1  12   9      256.00      338.98     47.29 o 
   2  12   9    15163.16    15126.61    202.34 o 
   3  12   9     1654.75     1544.74     96.71 o 
   4  12   9     1660.70     1577.39     72.99 o 
   5  12   9     4063.54     3968.59    107.25 o 
   6  12   9     1968.72     1802.01     78.26 o 
   7  12   9     1840.59     1771.29     88.73 o 
   8  12   9     1468.69     1436.14     96.06 o 
   9  12   9     1174.20     1240.73     94.50 o 
  10  12   9     4060.97     4171.07    214.17 o 
  11  12   9        0.34       14.93     45.68 o 
  12  12   9     1048.50      862.28     87.37 o 
  13  12   9      754.92      706.90    124.12 o 
  14  12   9      126.35      151.38    112.99 o 
  15  12   9      734.75     1404.02    260.65 o 
   1  13   9    23997.44    24043.67    290.53 o 
   2  13   9    17973.11    17300.70    223.90 o 
   3  13   9     3732.19     3670.68    105.67 o 
   4  13   9     6947.32     7170.33    144.23 o 
   5  13   9     5095.20     5079.48    123.99 o 
   6  13   9     2235.71     2255.36     99.98 o 
   7  13   9     9583.96     9869.58    195.34 o 
   8  13   9    19035.86    20004.61    322.87 o 
   9  13   9     4252.29     4526.25    160.24 o 
  10  13   9     4297.10     4597.89    161.31 o 
  11  13   9       16.80      -34.96     43.59 o 
  12  13   9     1112.29     1010.59     95.20 o 
  13  13   9      225.85      132.00     68.21 o 
   0  14   9     8059.83     8467.07    280.99 o 
   1  14   9      546.42      608.25     72.22 o 
   2  14   9        8.05       25.14     32.76 o 
   3  14   9      310.10      234.87     42.64 o 
   4  14   9        4.22      -15.96     30.35 o 
   5  14   9     1739.92     1557.03     78.22 o 
   6  14   9     2767.02     2834.83    113.57 o 
   7  14   9     1929.07     1960.99    200.24 o 
   8  14   9     1660.05     1837.91    114.04 o 
   9  14   9     2046.86     2094.52    122.98 o 
  10  14   9      312.73      241.95     65.15 o 
  11  14   9       24.90      -20.93     47.03 o 
  12  14   9      169.21       65.74     56.21 o 
  13  14   9      412.83      376.34     88.68 o 
   1  15   9     2907.09     2905.54    126.29 o 
   2  15   9     4280.89     4381.23    120.54 o 
   3  15   9      119.40      104.93     38.96 o 
   4  15   9       64.79       -5.09     34.99 o 
   5  15   9     1318.24     1233.45     75.69 o 
   6  15   9     2199.23     2507.15    111.77 o 
   7  15   9     1343.24     1331.89    102.21 o 
   8  15   9     5298.80     5706.29    281.97 o 
   9  15   9      183.43      174.29     61.90 o 
  10  15   9       33.39      -46.16     46.16 o 
  11  15   9     1348.70     1281.21    109.82 o 
  12  15   9      281.18      186.71     71.24 o 
  13  15   9     1061.02      925.55    163.71 o 
   0  16   9     3670.07     4168.71    353.09 o 
   1  16   9        5.16      -24.40     46.07 o 
   2  16   9     2009.08     1698.88     96.24 o 
   3  16   9      131.95       80.71     39.15 o 
   4  16   9       49.21      -20.95     36.01 o 
   5  16   9      344.32      328.54     61.70 o 
   6  16   9     2231.12     2254.71    113.96 o 
   7  16   9     1287.69     1243.09    103.37 o 
   8  16   9     1220.19     1222.54    120.02 o 
   9  16   9      739.85      685.01     87.87 o 
  10  16   9      170.49      106.07     62.42 o 
  11  16   9      225.50      140.36     68.87 o 
  12  16   9       44.15      -41.64     90.24 o 
   1  17   9      557.26      642.15     82.61 o 
   2  17   9      976.10      986.58     83.51 o 
   3  17   9      478.91      524.79     68.89 o 
   4  17   9      107.95      134.96     47.21 o 
   5  17   9      420.18      288.60     64.13 o 
   6  17   9     3145.99     2945.38    144.71 o 
   7  17   9       28.33       71.49     57.83 o 
   8  17   9      278.69      158.56     63.78 o 
   9  17   9      993.63     1124.14    135.38 o 
  10  17   9      520.11      696.76    113.17 o 
   0  18   9     2446.31     2208.55    181.54 o 
   1  18   9      403.59      227.71     67.63 o 
   2  18   9      530.07      373.68     68.88 o 
   3  18   9      555.14      431.15     70.07 o 
   4  18   9       21.74       42.75     55.58 o 
   5  18   9     1396.96     1389.99    101.00 o 
   6  18   9      449.92      587.39     87.25 o 
   7  18   9      666.66      614.05     92.48 o 
   8  18   9      909.51     1005.02    124.56 o 
   9  18   9      222.14      333.83    158.57 o 
   1  19   9     2267.79     1995.34    129.07 o 
   2  19   9     1247.50     1409.94    113.65 o 
   3  19   9      447.64      365.94     69.31 o 
   4  19   9        3.75      -23.54     56.15 o 
   5  19   9      214.06      122.98     77.14 o 
   6  19   9      585.05      693.94    130.95 o 
   7  19   9      997.98     1128.61    225.34 o 
   0  20   9     2052.63     2130.96    195.64 o 
   1  20   9        2.37       -5.96     60.90 o 
   2  20   9       36.41       71.27     75.66 o 
   3  20   9      143.79       49.18     86.89 o 
   4  20   9        6.92       12.84    121.98 o 
   0   0  10    10190.84    12226.63    372.35 o 
   1   0  10    80699.15    83077.60    691.76 o 
   2   0  10    20587.10    21897.41    247.92 o 
   3   0  10    14708.78    15760.59    207.95 o 
   4   0  10      337.73      342.07     42.39 o 
   5   0  10     7665.20     7232.38    167.76 o 
   6   0  10     5435.16     5381.95    128.06 o 
   7   0  10    27164.68    26922.33    313.39 o 
   8   0  10      726.56      833.20     61.02 o 
   9   0  10      417.97      430.77     52.08 o 
  10   0  10    14256.77    14343.88    372.69 o 
  11   0  10     8546.12     9215.74    284.69 o 
  12   0  10     1807.90     1541.92    135.09 o 
  13   0  10    15784.92    15776.99   1058.96 o 
  14   0  10    11676.27    11233.76    346.27 o 
  15   0  10     1260.62     1158.70    140.21 o 
  16   0  10      449.25      346.97    104.63 o 
  17   0  10     4233.85     4416.80    269.31 o 
  18   0  10      610.64      906.48    228.55 o 
   1   1  10      704.49      899.21     76.82 o 
   2   1  10    25908.79    26244.60    187.72 o 
   3   1  10      464.59      599.25     30.17 o 
   4   1  10    43832.39    43941.41    279.62 o 
   5   1  10    11979.68    11671.92    130.98 o 
   6   1  10    10035.03     9774.57    120.84 o 
   7   1  10       49.22       33.70     23.81 o 
   8   1  10      285.42      299.66     32.88 o 
   9   1  10     1108.81     1218.67     49.96 o 
  10   1  10     3626.28     3686.54     98.54 o 
  11   1  10     8048.54     8102.85    164.57 o 
  12   1  10      806.64      873.36     87.27 o 
  13   1  10     2418.50     2563.89    121.19 o 
  14   1  10      161.03       99.03     54.66 o 
  15   1  10      130.55       95.00     59.03 o 
  16   1  10      336.06      416.49     76.65 o 
  17   1  10       61.81       59.67     75.52 o 
  18   1  10       47.43      199.68    114.02 o 
   0   2  10        4.78       24.79     25.52 o 
   1   2  10     2130.42     2112.85     82.36 o 
   2   2  10     1681.44     1374.41     42.18 o 
   3   2  10    99547.45    97703.67    476.97 o 
   4   2  10    11378.69    11884.99    139.88 o 
   5   2  10     4605.24     4865.22     90.89 o 
   6   2  10      756.03      824.44     54.20 o 
   7   2  10     5698.08     5692.22    101.67 o 
   8   2  10       11.83       -0.60     19.40 o 
   9   2  10     1825.05     1897.91     65.51 o 
  10   2  10      239.44      248.65     47.32 o 
  11   2  10    21999.81    22552.49    281.75 o 
  12   2  10     7658.58     7638.94    213.22 o 
  13   2  10     6259.80     6021.15    175.33 o 
  14   2  10       58.75      145.04    101.93 o 
  15   2  10      728.84      548.87     79.43 o 
  16   2  10      188.28      174.90     65.09 o 
  17   2  10     2344.25     2497.74    142.70 o 
  18   2  10      467.32      529.64    193.88 o 
   1   3  10     3360.31     3454.93     72.36 o 
   2   3  10     7774.63     8716.86     99.95 o 
   3   3  10      730.05      745.67     42.94 o 
   4   3  10    20025.07    19193.07    182.99 o 
   5   3  10     5204.22     5152.35     83.41 o 
   6   3  10      393.15      395.14     30.34 o 
   7   3  10      496.59      493.55     35.31 o 
   8   3  10      360.89      367.81     33.35 o 
   9   3  10     2194.08     2323.33    100.34 o 
  10   3  10     7724.41     7711.63    129.88 o 
  11   3  10     5059.22     5241.62    136.57 o 
  12   3  10     1287.47     1208.79     89.79 o 
  13   3  10     1577.91     1643.36    101.75 o 
  14   3  10       63.76       13.60     47.83 o 
  15   3  10      124.33       42.79     52.52 o 
  16   3  10        2.18      -50.68     50.68 o 
  17   3  10      105.17       34.96     62.31 o 
   0   4  10     2960.04     3045.02     98.87 o 
   1   4  10      837.91      765.68     96.82 o 
   2   4  10     5072.98     4821.64     79.17 o 
   3   4  10   197365.55   191805.36   1957.15 o 
   4   4  10    23142.10    24051.53    210.43 o 
   5   4  10    42030.65    41614.04    270.86 o 
   6   4  10    20594.64    21095.31    180.26 o 
   7   4  10      291.93      255.64     27.94 o 
   8   4  10     1543.33     1434.08     53.06 o 
   9   4  10    11598.06    11630.69    246.19 o 
  10   4  10     5948.02     5906.89    144.17 o 
  11   4  10    26680.45    26450.82    310.33 o 
  12   4  10    24622.03    24186.94    733.61 o 
  13   4  10     1447.16     1639.43    103.41 o 
  14   4  10     1486.42     1463.16    104.06 o 
  15   4  10      639.77      517.57     80.28 o 
  16   4  10       91.25       36.00     56.92 o 
  17   4  10     3455.22     3493.96    200.60 o 
   1   5  10     2155.34     2043.43     60.05 o 
   2   5  10    29783.76    29811.21    256.38 o 
   3   5  10    24738.49    24274.23    211.32 o 
   4   5  10     9515.18     9331.87    115.50 o 
   5   5  10     1317.75     1388.28     48.87 o 
   6   5  10    20655.82    20308.88    179.64 o 
   7   5  10     6506.29     6419.39     99.08 o 
   8   5  10       12.66       16.74     23.99 o 
   9   5  10    19611.10    20308.16    213.20 o 
  10   5  10        0.75      -23.75     32.54 o 
  11   5  10     2083.14     2144.61     93.30 o 
  12   5  10     1318.71     1169.00     76.55 o 
  13   5  10     5452.10     5573.60    170.90 o 
  14   5  10      217.83      209.50     64.96 o 
  15   5  10      816.09      740.21     88.42 o 
  16   5  10       10.85       16.73     58.29 o 
  17   5  10     2381.83     2556.68    156.97 o 
   0   6  10    32924.33    33774.00    381.22 o 
   1   6  10      947.34     1040.60     54.98 o 
   2   6  10    17763.09    18191.95    216.26 o 
   3   6  10    13350.79    13720.46    153.84 o 
   4   6  10     1266.72     1295.83     47.52 o 
   5   6  10      397.64      401.94     45.69 o 
   6   6  10     6812.60     6970.47    104.20 o 
   7   6  10    17637.36    17572.03    171.03 o 
   8   6  10     6667.78     6750.36    115.48 o 
   9   6  10    18368.79    18301.86    270.47 o 
  10   6  10     1621.92     1599.51     84.84 o 
  11   6  10     7180.44     7518.49    146.83 o 
  12   6  10      494.61      390.93     63.43 o 
  13   6  10     5196.32     5389.42    171.12 o 
  14   6  10      534.77      514.06     77.17 o 
  15   6  10     6394.71     7141.15    207.67 o 
  16   6  10        0.71       49.06     58.49 o 
  17   6  10     5857.23     6287.75    248.34 o 
   1   7  10    30927.06    29896.94    291.59 o 
   2   7  10     8975.45     8978.56    151.10 o 
   3   7  10      483.22      508.07     33.91 o 
   4   7  10      103.01      131.41     24.02 o 
   5   7  10     3744.12     3742.84     78.16 o 
   6   7  10     1879.27     1827.56     60.51 o 
   7   7  10    30354.29    31209.80    242.85 o 
   8   7  10     9290.11     9338.28    138.22 o 
   9   7  10     1358.93     1443.74     66.85 o 
  10   7  10     1918.24     1785.37     83.35 o 
  11   7  10      438.70      377.18     48.25 o 
  12   7  10      377.58      442.60     57.68 o 
  13   7  10      208.40      198.35     56.38 o 
  14   7  10      423.20      428.63     74.62 o 
  15   7  10      796.19      965.84     98.65 o 
  16   7  10     1908.09     1964.00    145.67 o 
  17   7  10     1640.80     1629.62    141.65 o 
   0   8  10       64.78       77.27     37.68 o 
   1   8  10      234.89      242.22     38.41 o 
   2   8  10      706.47      578.99     56.18 o 
   3   8  10       29.40       25.56     21.00 o 
   4   8  10      419.18      420.69     34.13 o 
   5   8  10       10.46        7.14     24.11 o 
   6   8  10      950.17     1049.79     48.78 o 
   7   8  10      862.97     1044.82     49.58 o 
   8   8  10      288.95      341.54     39.52 o 
   9   8  10     3617.55     3751.83    100.43 o 
  10   8  10      745.10      764.23     78.15 o 
  11   8  10       22.75       39.30     37.60 o 
  12   8  10      870.31      982.07     76.48 o 
  13   8  10      574.22      571.79     77.56 o 
  14   8  10     1549.28     1523.40    118.97 o 
  15   8  10     1634.08     1444.42    110.14 o 
  16   8  10        4.12       46.83     59.41 o 
  17   8  10      827.96      661.63    131.62 o 
   1   9  10     9640.03     9634.60    212.53 o 
   2   9  10     2207.31     2102.89     81.05 o 
   3   9  10      958.39      899.27     49.71 o 
   4   9  10    17756.69    17587.97    174.36 o 
   5   9  10     9685.95     9534.42    127.95 o 
   6   9  10     1151.66     1030.16     49.64 o 
   7   9  10     8660.33     8648.98    134.74 o 
   8   9  10     4302.76     4443.71    100.18 o 
   9   9  10      146.60       94.98     35.17 o 
  10   9  10     1747.06     1800.81     77.23 o 
  11   9  10     4413.63     4503.60    130.99 o 
  12   9  10      345.63      465.53     69.85 o 
  13   9  10      846.91     1038.35    132.02 o 
  14   9  10      158.10      215.94     62.91 o 
  15   9  10       54.02       16.82     53.79 o 
  16   9  10      551.68      545.61     99.60 o 
   0  10  10     2815.52     2870.16    154.34 o 
   1  10  10     8529.28     8378.59    155.91 o 
   2  10  10     3877.62     3837.11    110.21 o 
   3  10  10    15064.18    15641.84    199.65 o 
   4  10  10      707.01      681.72     48.19 o 
   5  10  10    12494.78    12780.00    152.19 o 
   6  10  10       16.34       66.34     27.70 o 
   7  10  10      697.75      704.94     48.77 o 
   8  10  10     1205.20     1160.90     59.45 o 
   9  10  10     2635.52     2549.70     90.16 o 
  10  10  10     4022.69     4264.67    127.24 o 
  11  10  10      690.78      683.72     77.54 o 
  12  10  10     1247.18     1163.73    107.58 o 
  13  10  10      727.44      709.98     83.09 o 
  14  10  10      151.23      138.67     69.32 o 
  15  10  10      475.74      404.59     93.31 o 
  16  10  10       18.84      -21.19    111.71 o 
   1  11  10     6825.01     6757.82    144.31 o 
   2  11  10      715.42      686.06     54.54 o 
   3  11  10     9642.14     9292.02    157.96 o 
   4  11  10     1279.88     1426.28     70.31 o 
   5  11  10     7937.19     7581.20    144.60 o 
   6  11  10     5261.52     5270.48    122.28 o 
   7  11  10      319.21      231.81     48.50 o 
   8  11  10     1526.52     1513.32     95.27 o 
   9  11  10     8600.01     9069.75    231.29 o 
  10  11  10     7128.52     7389.69    194.65 o 
  11  11  10        5.21      -25.19     46.36 o 
  12  11  10        0.06      -51.50     51.50 o 
  13  11  10        1.84      -56.07     68.53 o 
  14  11  10     1168.12     1209.70    161.58 o 
  15  11  10       45.50       77.04    140.59 o 
   0  12  10    20035.57    20235.21    427.17 o 
   1  12  10    16997.52    17112.35    333.21 o 
   2  12  10     5133.95     5079.47    121.66 o 
   3  12  10     7925.05     7647.79    147.29 o 
   4  12  10       35.19      -31.88     31.88 o 
   5  12  10     8042.62     8409.28    157.02 o 
   6  12  10     7805.22     7587.69    204.35 o 
   7  12  10     3256.31     3156.28    115.39 o 
   8  12  10     2705.86     2820.02    126.43 o 
   9  12  10    16836.20    16335.77    290.84 o 
  10  12  10      506.81      521.92     76.17 o 
  11  12  10     1327.82     1272.81     97.87 o 
  12  12  10      222.92      109.72     70.08 o 
  13  12  10       60.28      -17.13     79.34 o 
  14  12  10      636.87      710.55    140.43 o 
   1  13  10        5.72        3.88     42.50 o 
   2  13  10      790.23      866.17     62.74 o 
   3  13  10     1897.88     1731.21     79.33 o 
   4  13  10       21.50       31.61     33.01 o 
   5  13  10      314.24      267.08     44.90 o 
   6  13  10      502.88      500.74     62.65 o 
   7  13  10     1182.85     1214.54     84.28 o 
   8  13  10      601.54      701.08    118.70 o 
   9  13  10     1984.61     1970.27    115.76 o 
  10  13  10        2.08       30.59     48.56 o 
  11  13  10      764.64      778.74     86.64 o 
  12  13  10       55.61      -11.91     59.30 o 
  13  13  10      545.06      531.51    120.52 o 
   0  14  10    15042.07    15778.25    503.64 o 
   1  14  10     4090.24     4170.31    147.53 o 
   2  14  10     1374.28     1316.71     82.60 o 
   3  14  10       48.12       37.98     33.20 o 
   4  14  10        1.40      -30.89     30.89 o 
   5  14  10       53.51       42.45     37.32 o 
   6  14  10     2484.25     2418.95    125.78 o 
   7  14  10     3653.07     3690.47    149.75 o 
   8  14  10     3078.92     3252.25    184.75 o 
   9  14  10    11190.96    11534.24    282.07 o 
  10  14  10       15.62       25.10     50.18 o 
  11  14  10      143.00       97.98     58.85 o 
  12  14  10        0.01      -48.88     48.88 o 
  13  14  10        1.00      -14.12    122.62 o 
   1  15  10    10822.59    11062.87    325.99 o 
   2  15  10       70.45      100.47     50.24 o 
   3  15  10     1619.04     1519.31     90.63 o 
   4  15  10       91.32       19.08     35.14 o 
   5  15  10      681.39      455.57     64.26 o 
   6  15  10      785.74      743.65     76.94 o 
   7  15  10     4308.38     4770.40    171.87 o 
   8  15  10     4807.39     5321.22    182.46 o 
   9  15  10     1294.90     1389.33    108.99 o 
  10  15  10      357.02      252.11     70.13 o 
  11  15  10      489.55      333.50     75.93 o 
  12  15  10       10.40      -52.09     55.64 o 
   0  16  10      331.96      265.18    131.29 o 
   1  16  10     5479.85     5596.92    238.98 o 
   2  16  10     3188.43     3522.85    145.15 o 
   3  16  10      931.08      959.64     82.22 o 
   4  16  10        7.88      -30.93     41.59 o 
   5  16  10     4308.61     4435.98    147.74 o 
   6  16  10       98.17      104.90     52.45 o 
   7  16  10      272.28      317.83     70.64 o 
   8  16  10      222.18      231.96     65.85 o 
   9  16  10     1096.24     1045.26    103.20 o 
  10  16  10     1327.62     1284.97    113.86 o 
  11  16  10       32.20      -87.63     87.63 o 
   1  17  10       53.30      -22.32     52.34 o 
   2  17  10        0.19      -49.57     49.57 o 
   3  17  10       42.17      -35.86     44.37 o 
   4  17  10      126.83      101.85     54.08 o 
   5  17  10      292.06      188.26     60.86 o 
   6  17  10       33.46       43.88     56.63 o 
   7  17  10        0.24      -39.27     52.05 o 
   8  17  10        2.85      -50.19     50.19 o 
   9  17  10        0.87      -47.94     54.90 o 
  10  17  10      125.51       51.55     91.48 o 
   0  18  10        1.79       19.55     78.02 o 
   1  18  10     2832.13     2838.78    144.01 o 
   2  18  10      666.20      657.67     88.77 o 
   3  18  10      565.71      534.48     74.72 o 
   4  18  10       90.80       27.29     58.39 o 
   5  18  10     1991.30     1869.46    128.12 o 
   6  18  10       76.69      106.37     63.38 o 
   7  18  10       24.04       66.03     85.72 o 
   8  18  10       38.88      -22.87     84.14 o 
   1  19  10     1500.07     1581.65    122.10 o 
   2  19  10      192.49      175.97     71.13 o 
   3  19  10       94.48       47.64     64.12 o 
   4  19  10        0.08      -47.32     64.74 o 
   7  19  10     1468.74     1334.05    238.18 o 
   0  20  10     4210.78     4563.24    362.72 o 
   1  20  10     1222.58     1414.94    238.18 o 
   2  20  10      671.86      567.95    132.42 o 
   3  20  10      475.06      337.04    172.05 o 
   4  20  10       85.25       50.72    142.52 o 
   1   1  11    10963.82    10258.16    130.37 o 
   2   1  11      988.00      900.64     38.27 o 
   3   1  11    12817.08    13131.53    139.60 o 
   4   1  11    19046.27    19228.22    174.98 o 
   5   1  11      397.90      457.84     34.90 o 
   6   1  11    17181.98    16839.68    209.11 o 
   7   1  11    47436.67    46169.20    377.85 o 
   8   1  11     6463.48     6303.15    104.98 o 
   9   1  11     8152.25     8175.88    121.99 o 
  10   1  11    15572.53    15778.98    231.17 o 
  11   1  11     1305.23     1249.19     76.36 o 
  12   1  11      829.72      824.98     79.71 o 
  13   1  11     6072.52     5983.44    186.85 o 
  14   1  11     8473.42     8991.61    224.98 o 
  15   1  11     3147.79     2575.42    153.35 o 
  16   1  11     4001.59     4008.91    268.26 o 
  17   1  11     3328.13     3633.25    169.99 o 
   0   2  11    35080.61    34699.73    524.38 o 
   1   2  11     6453.07     6357.68    102.19 o 
   2   2  11     8957.16     8959.88    112.92 o 
   3   2  11    57214.82    56871.77    365.57 o 
   4   2  11     6154.15     6242.31    105.75 o 
   5   2  11    11615.36    11300.70    133.51 o 
   6   2  11        4.63       33.01     22.24 o 
   7   2  11      883.81      859.24     45.31 o 
   8   2  11     4817.39     4803.77     92.13 o 
   9   2  11     2348.86     2588.07     78.73 o 
  10   2  11     4593.80     4606.80    114.77 o 
  11   2  11     8696.47     8714.27    224.39 o 
  12   2  11     3844.68     4095.27    145.33 o 
  13   2  11      727.07      780.60     82.14 o 
  14   2  11      169.67      167.59     57.56 o 
  15   2  11       62.37       31.99     57.26 o 
  16   2  11        3.69      -53.37     53.37 o 
  17   2  11      528.68      313.61     79.37 o 
   1   3  11      901.97     1084.21     47.01 o 
   2   3  11    40902.22    39243.61    309.43 o 
   3   3  11     2408.80     2207.63     68.45 o 
   4   3  11    91229.09    88257.86    503.22 o 
   5   3  11    18415.41    18382.88    204.08 o 
   6   3  11     4220.46     4284.61     89.56 o 
   7   3  11     3111.16     3017.52     73.35 o 
   8   3  11      293.63      308.95     34.16 o 
   9   3  11     1104.00     1144.14     57.90 o 
  10   3  11    17625.30    17601.66    216.58 o 
  11   3  11     6002.20     5754.07    149.46 o 
  12   3  11      636.98      717.07     75.83 o 
  13   3  11      207.13      123.97     50.16 o 
  14   3  11      584.10      532.11     75.00 o 
  15   3  11       29.02       10.47     52.96 o 
  16   3  11       17.63      -47.67     53.93 o 
  17   3  11      247.84      152.67     71.73 o 
   0   4  11      347.78      873.32    435.59 o 
   1   4  11     4651.25     4646.08     89.14 o 
   2   4  11    10879.07    10455.39    161.78 o 
   3   4  11     5020.86     5152.58     96.31 o 
   4   4  11       26.03       25.12     24.69 o 
   5   4  11      673.91      661.35     41.97 o 
   6   4  11      817.90      816.28     41.36 o 
   7   4  11      489.75      513.37     40.87 o 
   8   4  11      579.80      578.89     40.98 o 
   9   4  11        3.35       -3.53     28.04 o 
  10   4  11     9903.12     9952.20    189.54 o 
  11   4  11     1876.81     1924.02     91.21 o 
  12   4  11      737.58      691.17     65.61 o 
  13   4  11     2171.36     2170.13    116.87 o 
  14   4  11     2307.58     2169.44    121.85 o 
  15   4  11      300.24      312.57     76.91 o 
  16   4  11      248.94      212.45     72.14 o 
  17   4  11     1150.61     1159.04    114.13 o 
   1   5  11     1729.67     1653.29     81.36 o 
   2   5  11    13975.03    14505.14    195.47 o 
   3   5  11     1257.27     1112.59     50.51 o 
   4   5  11    12156.94    11894.19    148.53 o 
   5   5  11     7959.96     8051.49    111.59 o 
   6   5  11      833.68      774.29     45.26 o 
   7   5  11        0.76       28.97     24.12 o 
   8   5  11     7511.20     7081.71    134.38 o 
   9   5  11     5788.31     5624.42    115.80 o 
  10   5  11    14371.56    14162.55    201.06 o 
  11   5  11     1577.35     1667.72     95.51 o 
  12   5  11       45.70       44.18     53.17 o 
  13   5  11      183.50      175.00     58.77 o 
  14   5  11     2735.01     2771.70    152.24 o 
  15   5  11        8.53      -25.14     55.95 o 
  16   5  11     2366.17     2521.09    181.80 o 
  17   5  11      107.19       35.56     72.66 o 
   0   6  11       66.06      103.82     38.18 o 
   1   6  11    29123.71    28715.53    287.08 o 
   2   6  11    10912.18    10701.47    167.91 o 
   3   6  11     1518.58     1334.14     58.70 o 
   4   6  11       16.57       66.05     23.88 o 
   5   6  11    12714.65    12851.10    145.07 o 
   6   6  11      237.19      287.43     32.47 o 
   7   6  11       16.61      -21.16     22.32 o 
   8   6  11        6.11       34.11     39.09 o 
   9   6  11    10960.15    10869.49    224.90 o 
  10   6  11     7493.72     7685.06    153.03 o 
  11   6  11       34.89       13.21     33.73 o 
  12   6  11      113.72       69.66     40.56 o 
  13   6  11     2428.74     2345.82    122.74 o 
  14   6  11     1468.26     1687.77    112.89 o 
  15   6  11     3832.70     4175.23    167.50 o 
  16   6  11      415.65      455.08     84.87 o 
  17   6  11        0.14      102.90     93.03 o 
   1   7  11      470.52      442.90     45.65 o 
   2   7  11     1342.96     1227.91     64.62 o 
   3   7  11        5.64        4.17     22.67 o 
   4   7  11       53.57       51.38     21.61 o 
   5   7  11     3770.91     3553.72     78.58 o 
   6   7  11    13062.27    12839.07    159.33 o 
   7   7  11     3353.27     3325.43     80.89 o 
   8   7  11    19291.77    19494.54    209.46 o 
   9   7  11     1143.04     1261.98     68.34 o 
  10   7  11     9710.71     9512.07    180.47 o 
  11   7  11     1270.37     1299.39     76.37 o 
  12   7  11      626.17      616.95     65.83 o 
  13   7  11     4294.75     4272.05    173.45 o 
  14   7  11     6822.98     7423.51    298.65 o 
  15   7  11      392.29      434.71     80.09 o 
  16   7  11     8007.85     8427.94    325.15 o 
  17   7  11      605.39      704.26    183.61 o 
   0   8  11    50976.01    50345.07    690.00 o 
   1   8  11    10046.69     9970.13    167.30 o 
   2   8  11      386.25      464.53     47.87 o 
   3   8  11     2751.22     2695.47     82.25 o 
   4   8  11     4646.42     4858.52     92.09 o 
   5   8  11      173.34      211.73     31.63 o 
   6   8  11     2327.08     2263.38     68.89 o 
   7   8  11      829.61      872.97     48.73 o 
   8   8  11     8455.86     8327.75    142.99 o 
   9   8  11     6503.80     6438.90    147.89 o 
  10   8  11     1222.44     1200.08     80.01 o 
  11   8  11     1406.88     1302.08     80.37 o 
  12   8  11     7389.31     7791.98    249.39 o 
  13   8  11     1091.50     1264.90     99.92 o 
  14   8  11      126.63       94.47     59.29 o 
  15   8  11     3702.84     3737.14    161.68 o 
  16   8  11      398.15      456.84     97.47 o 
   1   9  11    13156.30    13419.21    198.62 o 
   2   9  11    20100.12    19460.30    246.27 o 
   3   9  11     2594.32     2651.62    100.49 o 
   4   9  11    22324.57    22938.92    226.35 o 
   5   9  11    13929.07    13828.24    159.91 o 
   6   9  11     7901.04     8127.11    123.80 o 
   7   9  11    10737.37    10621.38    154.43 o 
   8   9  11     2484.02     2598.54     99.54 o 
   9   9  11      815.07      812.29     59.33 o 
  10   9  11     1824.10     1867.81     91.40 o 
  11   9  11      652.82      741.16     71.29 o 
  12   9  11     1085.30     1078.39     83.43 o 
  13   9  11     3108.41     3258.58    127.60 o 
  14   9  11      434.63      350.89     71.57 o 
  15   9  11      124.03       67.54     78.49 o 
  16   9  11     1127.29     1207.45    150.25 o 
   0  10  11     4470.53     4381.74    195.14 o 
   1  10  11      249.61      199.66     56.71 o 
   2  10  11     2470.97     2217.29     90.63 o 
   3  10  11    23544.92    23293.65    281.99 o 
   4  10  11       12.58       52.91     32.78 o 
   5  10  11       58.23       73.64     30.47 o 
   6  10  11        8.97        2.48     26.07 o 
   7  10  11      193.08      216.00     37.62 o 
   8  10  11      911.16      902.87     56.99 o 
   9  10  11      864.81      877.53     62.61 o 
  10  10  11      668.30      522.10     73.50 o 
  11  10  11     6714.17     6932.11    188.25 o 
  12  10  11      234.16      268.88     70.89 o 
  13  10  11     2653.97     2661.59    180.88 o 
  14  10  11      263.34      211.02     76.82 o 
  15  10  11        1.00      -24.61     79.37 o 
  16  10  11       57.22       73.19    115.56 o 
   1  11  11      149.61      121.27     50.45 o 
   2  11  11    24269.49    24278.30    335.76 o 
   3  11  11      355.43      348.92     49.35 o 
   4  11  11    18847.04    18996.19    235.85 o 
   5  11  11      691.33      762.04     60.05 o 
   6  11  11     5139.59     5157.94    124.53 o 
   7  11  11      682.86      654.72     75.10 o 
   8  11  11     3985.22     4058.49    144.99 o 
   9  11  11     1731.71     1732.79    105.90 o 
  10  11  11     3883.07     3581.56    292.33 o 
  11  11  11        5.96      -34.24     52.13 o 
  12  11  11     1562.46     1418.04    152.46 o 
  13  11  11       11.32       33.29     75.56 o 
  14  11  11      450.46      374.89    119.79 o 
   0  12  11      661.40      830.47    109.33 o 
   1  12  11     2466.19     2438.50    115.17 o 
   2  12  11     5893.62     5669.29    164.86 o 
   3  12  11     2806.62     3042.44     98.82 o 
   4  12  11      541.75      524.92     54.00 o 
   5  12  11        6.96      -13.13     32.70 o 
   6  12  11       71.28       29.31     40.15 o 
   7  12  11      668.69      611.29    102.05 o 
   8  12  11     1579.35     1498.44    103.42 o 
   9  12  11      181.22      104.85     57.96 o 
  10  12  11     6419.07     6509.48    191.22 o 
  11  12  11     1416.88     1430.60    147.17 o 
  12  12  11     1946.80     1831.18    139.31 o 
  13  12  11     1219.20     1149.39    152.06 o 
   1  13  11     6371.86     6551.50    180.23 o 
   2  13  11      717.59      683.31     75.35 o 
   3  13  11      647.24      629.81     64.80 o 
   4  13  11      375.41      387.65     50.62 o 
   5  13  11       78.67       13.32     35.63 o 
   6  13  11     1542.85     1562.34     91.88 o 
   7  13  11     6845.39     7159.90    225.61 o 
   8  13  11    14153.34    14041.16    276.57 o 
   9  13  11        0.97       20.25     52.07 o 
  10  13  11     2330.07     2468.20    128.70 o 
  11  13  11       73.78       -3.45     57.01 o 
  12  13  11       39.09      -55.11     58.72 o 
  13  13  11      107.55      116.20     90.15 o 
   0  14  11     4879.45     4833.77    228.74 o 
   1  14  11      801.06      843.78     83.91 o 
   2  14  11     2044.08     1852.45    144.09 o 
   3  14  11      310.98      207.03     48.15 o 
   4  14  11      201.85      160.21     42.49 o 
   5  14  11      301.04      254.02     47.54 o 
   6  14  11      453.84      450.02     65.58 o 
   7  14  11     1313.88     1344.53    122.50 o 
   8  14  11      207.04      318.46     72.57 o 
   9  14  11     2088.56     2314.95    129.78 o 
  10  14  11      212.50      181.90     62.24 o 
  11  14  11       78.64      -22.92     64.59 o 
  12  14  11      148.24      -33.23     63.82 o 
  13  14  11        7.24      -24.40    112.35 o 
   1  15  11      656.23      683.40     83.46 o 
   2  15  11     2149.63     2110.93    132.97 o 
   3  15  11     1443.41     1535.17    105.08 o 
   4  15  11      331.93      235.74     55.65 o 
   5  15  11     2208.18     2230.53    109.81 o 
   6  15  11      156.50      142.85     54.25 o 
   7  15  11      205.61      300.60     70.41 o 
   8  15  11     4292.09     4594.78    172.26 o 
   9  15  11      799.06      862.67     94.33 o 
  10  15  11      322.62      209.09     68.78 o 
  11  15  11      141.66      125.60     65.80 o 
  12  15  11       52.17      -64.20    130.32 o 
   0  16  11     1972.39     1858.53    164.84 o 
   1  16  11      225.30      255.82     66.92 o 
   2  16  11     2574.81     2227.16    126.46 o 
   3  16  11      275.67      246.37     66.24 o 
   4  16  11       24.30       64.01     49.07 o 
   5  16  11      410.86      381.99     76.57 o 
   6  16  11      341.56      425.69     70.08 o 
   7  16  11      234.78      211.54     67.77 o 
   8  16  11      560.11      592.28     84.92 o 
   9  16  11      133.70       66.81     59.98 o 
  10  16  11     1019.02      636.25    108.00 o 
  11  16  11       59.94      166.27    139.31 o 
   1  17  11     2105.43     2101.97    127.56 o 
   2  17  11     6349.58     6374.63    200.95 o 
   3  17  11     1365.54     1338.05    112.40 o 
   4  17  11     6397.90     6801.47    189.73 o 
   5  17  11     4553.35     4911.24    194.13 o 
   6  17  11     4451.20     4632.62    207.17 o 
   7  17  11      317.52      207.86     68.25 o 
   8  17  11      515.25      415.04     95.51 o 
   9  17  11     1493.28     1475.67    167.50 o 
   0  18  11     1924.88     1910.82    251.66 o 
   1  18  11      501.51      393.72     77.88 o 
   2  18  11      621.44      578.63     90.14 o 
   3  18  11       66.63       58.04     62.13 o 
   4  18  11      806.19      804.66     98.43 o 
   5  18  11        0.01       25.10     61.17 o 
   6  18  11        1.53        4.49    119.41 o 
   7  18  11      116.24      107.85    123.90 o 
   8  18  11      535.44      467.37    178.47 o 
   1  19  11       81.68       19.67     61.29 o 
   2  19  11     1417.90     1324.82    132.71 o 
   3  19  11       10.58      -79.51     79.51 o 
   4  19  11      225.89      246.52    154.72 o 
   0   0  12   149766.80   148088.23   1354.03 o 
   1   0  12     2740.82     2995.57    111.60 o 
   2   0  12      995.58      936.84     70.10 o 
   3   0  12    18857.76    18564.93    247.04 o 
   4   0  12      248.66      239.47     41.00 o 
   5   0  12      349.89      399.09     49.27 o 
   6   0  12    43902.34    42768.61    423.91 o 
   7   0  12    28562.13    29830.80    412.90 o 
   8   0  12    13906.24    14792.85    255.93 o 
   9   0  12    35915.94    35613.82    395.71 o 
  10   0  12    16287.95    16775.08    419.60 o 
  11   0  12     7245.83     6922.47    204.02 o 
  12   0  12      979.78      894.84    118.81 o 
  13   0  12     3268.17     3343.25    198.44 o 
  14   0  12    17083.58    16733.15    442.39 o 
  15   0  12    16751.20    17268.54    466.30 o 
  16   0  12     2002.99     2401.07    201.07 o 
  17   0  12     6910.00     7305.16    492.40 o 
   1   1  12    25742.13    24734.85    225.40 o 
   2   1  12     6307.84     6467.87    129.31 o 
   3   1  12     6180.19     5962.16     96.90 o 
   4   1  12     2620.78     2717.43     67.65 o 
   5   1  12     1806.00     1803.91     83.80 o 
   6   1  12      133.74      167.72     30.31 o 
   7   1  12     8655.75     8863.87    131.42 o 
   8   1  12      122.12      125.16     32.47 o 
   9   1  12     4605.46     4704.35    108.39 o 
  10   1  12     4295.87     4091.71    111.96 o 
  11   1  12     2400.33     2268.79     98.16 o 
  12   1  12       10.99      -19.05     38.15 o 
  13   1  12       30.67       32.58     48.50 o 
  14   1  12      913.55      922.19     95.39 o 
  15   1  12        5.05       60.46     59.49 o 
  16   1  12      243.48      444.25     84.36 o 
  17   1  12       48.33      116.77    103.29 o 
   0   2  12    77377.92    77382.27    862.77 o 
   1   2  12     6550.67     7009.75    113.23 o 
   2   2  12     3831.88     3741.77    100.77 o 
   3   2  12    26110.41    26638.10    233.32 o 
   4   2  12     1365.11     1405.68     56.35 o 
   5   2  12    11001.38    11233.65    137.66 o 
   6   2  12     8306.54     8283.07    120.34 o 
   7   2  12     3698.53     3717.15     84.77 o 
   8   2  12     6711.77     6738.53    115.79 o 
   9   2  12     8070.83     8029.21    144.38 o 
  10   2  12     4823.55     4723.62    120.02 o 
  11   2  12     2432.04     2383.45    100.12 o 
  12   2  12       37.03       26.56     42.95 o 
  13   2  12      174.92      215.07     59.74 o 
  14   2  12     9818.10    10160.59    300.47 o 
  15   2  12     2374.82     2177.65    130.43 o 
  16   2  12     1999.38     1983.16    133.14 o 
   1   3  12    13507.58    13338.09    186.03 o 
   2   3  12      225.74      146.06     35.55 o 
   3   3  12     1229.94     1123.35     52.46 o 
   4   3  12     7463.29     7487.32    118.99 o 
   5   3  12     3712.31     3585.33     84.84 o 
   6   3  12     4014.16     3986.85     85.42 o 
   7   3  12     3283.18     3500.13     82.86 o 
   8   3  12       74.73       53.76     34.35 o 
   9   3  12     2529.18     2234.54     78.07 o 
  10   3  12     7293.39     7180.71    142.90 o 
  11   3  12      111.91      111.98     41.67 o 
  12   3  12      190.16      137.62     51.00 o 
  13   3  12      655.88      636.93     83.40 o 
  14   3  12      677.83      576.62     82.07 o 
  15   3  12       19.58      -34.18     53.02 o 
  16   3  12       95.38       36.02     59.35 o 
   0   4  12     1159.36     1038.16     70.24 o 
   1   4  12     3662.29     3868.77    101.53 o 
   2   4  12    10329.04     9930.59    162.79 o 
   3   4  12    11441.09    11731.06    149.65 o 
   4   4  12       38.72      115.04     26.37 o 
   5   4  12     5096.82     5213.33    101.45 o 
   6   4  12     1764.96     1704.06     63.51 o 
   7   4  12     1751.92     1815.14     66.93 o 
   8   4  12      167.17      141.97     32.13 o 
   9   4  12      208.17      189.88     38.63 o 
  10   4  12     2840.68     2675.93     94.78 o 
  11   4  12      202.34      213.99     45.33 o 
  12   4  12     1083.26     1014.85     75.19 o 
  13   4  12        3.97       24.77     47.02 o 
  14   4  12     2605.80     2548.88    132.44 o 
  15   4  12        1.73      -37.11     51.76 o 
  16   4  12      894.70      819.09    100.70 o 
   1   5  12    29785.93    28892.89    293.80 o 
   2   5  12     2128.35     2245.59     82.64 o 
   3   5  12     3322.93     3241.33     87.29 o 
   4   5  12     2632.52     2591.18     73.87 o 
   5   5  12       11.74       11.78     22.92 o 
   6   5  12     5273.63     5245.58    105.24 o 
   7   5  12     6142.14     5822.39    125.62 o 
   8   5  12    13267.84    13228.75    189.41 o 
   9   5  12    10055.93     9731.46    194.97 o 
  10   5  12       95.02       35.63     35.13 o 
  11   5  12     1563.38     1504.05     85.14 o 
  12   5  12      652.88      602.10     65.69 o 
  13   5  12      877.26      871.18     88.54 o 
  14   5  12       19.18       64.93     53.46 o 
  15   5  12        4.47       17.87     55.14 o 
  16   5  12     1908.69     2034.35    133.02 o 
   0   6  12    11354.06    11496.71    887.22 o 
   1   6  12      243.63      287.23     41.64 o 
   2   6  12       19.41      -25.62     25.71 o 
   3   6  12      675.24      692.60     48.40 o 
   4   6  12       48.53       47.09     24.74 o 
   5   6  12     4739.88     4986.52    104.45 o 
   6   6  12     7828.50     7319.72    113.93 o 
   7   6  12    15174.02    14786.35    182.04 o 
   8   6  12     1250.77     1585.82     75.59 o 
   9   6  12    13809.07    13517.05    211.36 o 
  10   6  12       27.92       22.35     32.66 o 
  11   6  12       52.77       -7.87     35.63 o 
  12   6  12       39.43       24.44     46.03 o 
  13   6  12     3586.05     3553.31    145.68 o 
  14   6  12     2005.82     1838.78    119.55 o 
  15   6  12     6938.68     6928.07    214.04 o 
  16   6  12      654.66      742.44    100.45 o 
   1   7  12      100.66       69.85     40.96 o 
   2   7  12    13119.69    12939.92    195.02 o 
   3   7  12     2113.22     2102.47    103.42 o 
   4   7  12      944.47     1057.64     54.43 o 
   5   7  12     1334.36     1364.86     60.60 o 
   6   7  12    10407.53    10339.97    159.51 o 
   7   7  12     1519.95     1613.69     77.94 o 
   8   7  12    11515.36    11397.46    180.12 o 
   9   7  12        3.02       52.77     35.72 o 
  10   7  12       83.76       73.29     37.90 o 
  11   7  12     4090.45     4244.48    120.19 o 
  12   7  12      797.71      832.26     75.01 o 
  13   7  12     2106.86     1885.58    117.27 o 
  14   7  12      132.89       36.46     57.35 o 
  15   7  12      799.73      746.08     95.40 o 
  16   7  12     1970.26     2221.24    201.90 o 
   0   8  12    13653.57    13190.16    421.78 o 
   1   8  12     5418.67     5108.38    147.93 o 
   2   8  12    10209.10    10436.83    179.42 o 
   3   8  12    14638.39    14648.11    215.78 o 
   4   8  12     1267.59     1084.38     61.81 o 
   5   8  12     3497.98     3472.53     83.85 o 
   6   8  12    21547.21    21055.33    205.55 o 
   7   8  12     5053.28     5300.78    112.80 o 
   8   8  12     3561.79     3691.47    115.46 o 
   9   8  12    12256.08    12304.98    216.54 o 
  10   8  12      593.61      562.31     62.01 o 
  11   8  12     1533.69     1599.01     90.81 o 
  12   8  12     4742.06     5171.05    151.86 o 
  13   8  12     1250.71     1189.48    126.11 o 
  14   8  12     3327.06     3293.93    151.87 o 
  15   8  12     5517.64     6168.24    205.13 o 
  16   8  12       95.45      104.86     92.77 o 
   1   9  12    10517.25    10393.71    211.09 o 
   2   9  12       17.03       82.23     63.38 o 
   3   9  12     3626.64     3448.49    112.14 o 
   4   9  12     9531.48     9460.72    159.27 o 
   5   9  12        3.19       62.52     31.01 o 
   6   9  12     7272.04     7535.72    123.37 o 
   7   9  12     2484.22     2254.38     89.69 o 
   8   9  12     2821.83     2959.20     98.26 o 
   9   9  12     3402.55     3709.22    127.39 o 
  10   9  12     5894.52     6032.98    155.93 o 
  11   9  12     1874.04     2078.62    102.55 o 
  12   9  12      134.89      228.03     55.89 o 
  13   9  12      478.99      521.21     70.76 o 
  14   9  12      752.75      829.59     96.21 o 
  15   9  12       28.37       17.03    101.11 o 
   0  10  12     3899.52     3901.97    205.76 o 
   1  10  12     8306.91     8205.43    192.08 o 
   2  10  12     8152.12     8007.31    191.75 o 
   3  10  12    32393.21    32396.31    349.61 o 
   4  10  12     2656.14     2721.00    107.54 o 
   5  10  12    23530.58    23471.25    242.16 o 
   6  10  12     3529.81     3537.47     88.79 o 
   7  10  12     1605.97     1549.59     69.56 o 
   8  10  12      374.05      381.29     46.01 o 
   9  10  12     3163.68     2930.82    111.69 o 
  10  10  12       43.35       40.60     51.02 o 
  11  10  12     2282.00     2260.35    121.11 o 
  12  10  12     4884.83     4978.72    221.50 o 
  13  10  12      253.40      257.44     69.94 o 
  14  10  12      296.34      283.58     86.95 o 
  15  10  12       89.50       54.57    107.85 o 
   1  11  12      405.35      210.88     53.11 o 
   2  11  12     1260.45     1189.53     87.63 o 
   3  11  12     1221.35     1204.74     90.44 o 
   4  11  12    11228.09    11171.06    202.90 o 
   5  11  12     2259.56     2518.47     92.87 o 
   6  11  12     1979.71     1945.14     84.07 o 
   7  11  12      169.15       89.23     44.89 o 
   8  11  12        4.76      -18.21     43.82 o 
   9  11  12     1143.38     1229.32    115.48 o 
  10  11  12     5735.92     5626.87    280.36 o 
  11  11  12     3827.34     3719.06    178.91 o 
  12  11  12       64.88       73.66     86.47 o 
  13  11  12     2740.99     2523.68    165.89 o 
   0  12  12     2615.29     2409.84    164.75 o 
   1  12  12      535.65      362.35     62.07 o 
   2  12  12      690.51      636.58     73.53 o 
   3  12  12      272.55      121.59     48.59 o 
   4  12  12      245.14      195.09     42.07 o 
   5  12  12       12.35       -7.76     32.93 o 
   6  12  12       76.40       44.21     40.58 o 
   7  12  12     1360.47     1331.84     88.18 o 
   8  12  12      445.22      292.05     66.37 o 
   9  12  12     1830.44     1716.74    132.04 o 
  10  12  12      396.30      395.91     85.03 o 
  11  12  12      246.57      192.84     73.75 o 
  12  12  12     1031.29      832.50    202.55 o 
  13  12  12      345.53      379.52    116.36 o 
   1  13  12      583.47      583.05     73.69 o 
   2  13  12      180.56      152.88     52.52 o 
   3  13  12       42.66      -36.07     41.71 o 
   4  13  12      624.62      651.22     67.41 o 
   5  13  12      207.95      166.75     44.17 o 
   6  13  12      390.08      288.19     56.23 o 
   7  13  12      136.94      116.86     51.50 o 
   8  13  12     1541.93     1507.37    107.22 o 
   9  13  12      329.88      337.65     69.68 o 
  10  13  12      175.06      214.59     74.19 o 
  11  13  12      385.33      346.12     88.08 o 
  12  13  12      266.17      291.82     92.54 o 
  13  13  12       42.14       87.95    139.31 o 
   0  14  12      277.37      292.69     95.77 o 
   1  14  12        1.49        8.88     48.93 o 
   2  14  12     4761.76     4938.85    167.79 o 
   3  14  12      376.31      301.83     63.62 o 
   4  14  12     1432.73     1451.62     91.41 o 
   5  14  12     2242.07     2408.34    111.11 o 
   6  14  12      561.33      445.98     68.25 o 
   7  14  12     3821.95     3946.11    158.48 o 
   8  14  12      150.86      141.78     65.51 o 
   9  14  12     1699.38     1567.85    113.50 o 
  10  14  12      909.08      992.97    121.46 o 
  11  14  12        0.65      -16.90     64.81 o 
  12  14  12     1024.95     1012.12    154.34 o 
   1  15  12     1675.22     1706.34    113.00 o 
   2  15  12      526.44      535.59     83.08 o 
   3  15  12     2106.03     1916.22    119.00 o 
   4  15  12      949.03      712.84     86.98 o 
   5  15  12      188.09      245.99     67.86 o 
   6  15  12      339.16      275.67     72.89 o 
   7  15  12       59.10       71.57     58.42 o 
   8  15  12      212.30      155.57     61.70 o 
   9  15  12     1598.84     1667.36    124.97 o 
  10  15  12       23.76      -54.99     54.99 o 
  11  15  12     2575.49     2492.84    212.63 o 
   0  16  12      214.21       79.13     82.98 o 
   1  16  12     1859.92     1791.72    120.14 o 
   2  16  12     4655.15     5068.94    182.07 o 
   3  16  12     7679.67     8113.31    334.70 o 
   4  16  12     2559.26     2526.58    137.74 o 
   5  16  12     5706.53     6208.80    203.30 o 
   6  16  12     3672.90     3807.40    238.33 o 
   7  16  12      115.99       88.62     61.01 o 
   8  16  12      674.11      585.84     87.24 o 
   9  16  12      628.96      749.70    111.50 o 
  10  16  12      138.27      146.10     96.69 o 
   1  17  12       68.95       88.61     59.76 o 
   2  17  12      364.58      411.10     82.98 o 
   3  17  12       84.74      110.12     65.51 o 
   4  17  12        3.39       47.97     73.92 o 
   5  17  12      180.16      233.27     85.44 o 
   6  17  12       73.04      104.27     74.77 o 
   7  17  12       91.91       30.82    116.20 o 
   8  17  12      129.76       72.70     87.60 o 
   0  18  12      136.24      172.33     97.32 o 
   1  18  12     1041.53     1037.91    109.95 o 
   2  18  12     2162.58     2594.25    146.34 o 
   3  18  12     4979.99     5648.22    302.08 o 
   4  18  12     1197.05      887.22    211.21 o 
   5  18  12     1792.06     2065.59    191.41 o 
   1  19  12      175.08      222.13    139.95 o 
   2  19  12     1553.63     1554.89    245.24 o 
   3  19  12      253.59      256.76    107.10 o 
   4  19  12      384.57      331.91    173.98 o 
   1   1  13    33430.57    33568.07    433.14 o 
   2   1  13    12870.43    13618.29    174.08 o 
   3   1  13      444.05      517.59     36.98 o 
   4   1  13       19.14       11.04     21.21 o 
   5   1  13     1220.41     1171.04     61.67 o 
   6   1  13     1101.72     1117.68     53.38 o 
   7   1  13    49852.12    50863.79    619.38 o 
   8   1  13    22956.36    23463.00    224.47 o 
   9   1  13      698.27      728.17     72.25 o 
  10   1  13     4252.14     4045.79    112.75 o 
  11   1  13        0.37       -5.27     33.02 o 
  12   1  13        1.93      -19.80     40.07 o 
  13   1  13     3484.14     3531.49    152.43 o 
  14   1  13     3488.16     3726.64    325.96 o 
  15   1  13      610.89      730.25     96.08 o 
  16   1  13     6640.25     6814.09    221.71 o 
   0   2  13    36246.28    36179.47    418.25 o 
   1   2  13      672.09      723.89     54.54 o 
   2   2  13    23768.76    23788.50    266.59 o 
   3   2  13      338.83      424.79     37.98 o 
   4   2  13     2729.42     2837.25     72.02 o 
   5   2  13     4645.13     4811.42     94.79 o 
   6   2  13    14703.62    14551.86    167.37 o 
   7   2  13     5746.40     5475.75    105.97 o 
   8   2  13    16806.59    16669.90    186.63 o 
   9   2  13     3940.18     3984.68    102.55 o 
  10   2  13     3893.14     3902.33    117.00 o 
  11   2  13      559.80      520.40     60.83 o 
  12   2  13      851.55      851.17     84.08 o 
  13   2  13     3279.33     3372.55    145.29 o 
  14   2  13       84.31       38.81     55.24 o 
  15   2  13      400.52      353.91     76.75 o 
  16   2  13       81.86       46.92     64.31 o 
   1   3  13     1290.90     1398.07     69.11 o 
   2   3  13     3741.60     3889.28    106.50 o 
   3   3  13     2748.32     2776.70     82.97 o 
   4   3  13      533.76      459.49     39.37 o 
   5   3  13       98.22      115.47     34.32 o 
   6   3  13     9904.75    10095.24    139.29 o 
   7   3  13    11966.35    12047.03    160.81 o 
   8   3  13      358.15      304.98     39.34 o 
   9   3  13     5610.73     5479.83    119.00 o 
  10   3  13     1353.33     1218.42     71.06 o 
  11   3  13     1099.41     1007.98     75.18 o 
  12   3  13        2.41       32.89     47.48 o 
  13   3  13     4890.33     4966.83    170.92 o 
  14   3  13     1000.23      857.16     93.43 o 
  15   3  13     1030.74     1087.91    140.49 o 
  16   3  13      432.91      474.04     87.67 o 
   0   4  13     6350.96     6482.34    253.26 o 
   1   4  13     2580.39     2388.53    128.25 o 
   2   4  13      397.84      471.45     48.26 o 
   3   4  13     2133.20     2093.00     74.81 o 
   4   4  13     2518.76     2675.97     77.38 o 
   5   4  13        1.09      -22.68     22.68 o 
   6   4  13       58.98       61.52     29.82 o 
   7   4  13      169.44       93.66     32.14 o 
   8   4  13      574.41      487.98     44.20 o 
   9   4  13      412.98      413.24     46.30 o 
  10   4  13       81.34       72.92     34.71 o 
  11   4  13     1186.44     1094.52     86.16 o 
  12   4  13     4223.49     3764.02    128.88 o 
  13   4  13      996.83      935.87     92.24 o 
  14   4  13        8.14       57.56     56.85 o 
  15   4  13     1209.25     1278.84    128.80 o 
  16   4  13       91.89       85.61     72.06 o 
   1   5  13    11809.32    10995.59    291.61 o 
   2   5  13      802.48      869.12     59.85 o 
   3   5  13      178.99      210.81     61.72 o 
   4   5  13    15180.40    14794.55    178.48 o 
   5   5  13     1334.18     1200.90     58.08 o 
   6   5  13        5.66      -27.00     27.00 o 
   7   5  13    11312.98    11165.78    161.07 o 
   8   5  13      174.27       94.23     36.29 o 
   9   5  13      752.31      729.98     55.17 o 
  10   5  13     1264.51     1143.56     70.01 o 
  11   5  13       98.60        6.54     37.92 o 
  12   5  13      347.79      223.49     52.64 o 
  13   5  13     5464.33     5442.73    180.64 o 
  14   5  13       76.56       68.86     56.45 o 
  15   5  13      537.06      539.59     87.61 o 
  16   5  13        1.16        3.93     78.02 o 
   0   6  13    39207.86    38797.98   1053.50 o 
   1   6  13     6893.12     6588.83    166.62 o 
   2   6  13      610.36      948.87    166.47 o 
   3   6  13     7840.66     7763.92    155.52 o 
   4   6  13       15.04       -0.30     26.59 o 
   5   6  13        3.78      -25.50     25.50 o 
   6   6  13     8073.43     7902.90    135.43 o 
   7   6  13      724.30      703.27     53.09 o 
   8   6  13    10212.18    10171.30    173.16 o 
   9   6  13     1688.11     1717.67     74.63 o 
  10   6  13        7.29      -20.78     30.65 o 
  11   6  13     1119.21      958.80     76.77 o 
  12   6  13       44.60        2.43     44.63 o 
  13   6  13      732.21      846.24     91.22 o 
  14   6  13     2085.12     1926.31    126.04 o 
  15   6  13     3441.85     3712.96    189.50 o 
  16   6  13       59.33      105.93    125.19 o 
   1   7  13    32173.68    31888.30    385.50 o 
   2   7  13        1.30      -11.87     38.14 o 
   3   7  13     3762.95     3680.43    112.53 o 
   4   7  13      225.56      189.70     39.71 o 
   5   7  13    10362.42     9756.75    149.80 o 
   6   7  13     2944.56     2876.88     88.77 o 
   7   7  13    15782.92    16367.56    224.78 o 
   8   7  13    13124.73    13205.65    201.93 o 
   9   7  13     1838.87     1916.96     84.46 o 
  10   7  13     1294.78     1240.82     91.04 o 
  11   7  13      200.86      158.92     50.46 o 
  12   7  13      247.81      229.83     54.36 o 
  13   7  13     3748.88     3471.61    151.03 o 
  14   7  13     3472.48     3890.51    167.54 o 
  15   7  13      385.46      464.08     85.95 o 
  16   7  13     4610.28     5145.52    374.92 o 
   0   8  13     1378.82     1321.19    155.68 o 
   1   8  13     5581.12     5689.31    213.95 o 
   2   8  13     9863.36    10040.58    211.47 o 
   3   8  13     1377.75     1306.91     76.23 o 
   4   8  13      418.05      363.85     47.20 o 
   5   8  13     2623.32     2472.69     82.29 o 
   6   8  13     1107.02     1190.76     57.85 o 
   7   8  13     2439.24     2348.14     90.05 o 
   8   8  13      413.48      368.47     50.07 o 
   9   8  13       25.57      -12.56     38.09 o 
  10   8  13     7753.49     7878.61    176.49 o 
  11   8  13     2593.82     2459.75    101.75 o 
  12   8  13      791.07      766.65     77.08 o 
  13   8  13     2787.56     2740.71    139.53 o 
  14   8  13     2726.55     2602.92    140.64 o 
  15   8  13       53.08      145.23     92.59 o 
   1   9  13     5211.20     5034.05    154.47 o 
   2   9  13    17326.37    17502.96    287.78 o 
   3   9  13      183.60       47.84     50.41 o 
   4   9  13    21881.02    21847.52    283.80 o 
   5   9  13    14462.50    13768.92    200.53 o 
   6   9  13     3367.11     3453.87     89.97 o 
   7   9  13     4992.69     4941.09    125.17 o 
   8   9  13     1055.29     1024.63     68.57 o 
   9   9  13       36.34       15.46     41.34 o 
  10   9  13     3864.64     3992.26    215.88 o 
  11   9  13     3906.80     4025.42    136.71 o 
  12   9  13      845.50      842.11     81.08 o 
  13   9  13     5584.81     5870.38    172.58 o 
  14   9  13      403.35      240.20     70.05 o 
  15   9  13      114.86      227.19     97.13 o 
   0  10  13      706.81      511.30     94.92 o 
   1  10  13     2170.73     2188.77    110.96 o 
   2  10  13     5050.09     5054.54    158.84 o 
   3  10  13     8120.30     7929.34    196.05 o 
   4  10  13     2469.06     2318.94    100.64 o 
   5  10  13      184.96      206.08     45.31 o 
   6  10  13     4431.10     4495.08    116.80 o 
   7  10  13     1052.92      954.94     60.28 o 
   8  10  13     1034.29      949.66     67.58 o 
   9  10  13      132.27      111.49     55.00 o 
  10  10  13      115.18      149.43     59.09 o 
  11  10  13     1613.03     1548.30    107.98 o 
  12  10  13     3602.87     3788.80    180.64 o 
  13  10  13     2758.53     2767.02    142.86 o 
  14  10  13      124.38      100.15    116.84 o 
   1  11  13        7.18       -4.15     43.37 o 
   2  11  13      477.05      521.68     77.93 o 
   3  11  13        0.89       57.85     47.89 o 
   4  11  13     3927.76     4241.39    149.22 o 
   5  11  13     4853.81     4433.42    135.73 o 
   6  11  13      239.68      239.81     52.89 o 
   7  11  13       26.28      -21.42     46.58 o 
   8  11  13      128.38      101.29     66.46 o 
   9  11  13      349.97      424.76     85.03 o 
  10  11  13      194.52      160.49     70.28 o 
  11  11  13     2485.55     2503.80    157.42 o 
  12  11  13      213.11      283.14    108.18 o 
  13  11  13     1501.82     1763.60    180.37 o 
   0  12  13     2013.90     2112.12    185.21 o 
   1  12  13      277.26      232.96     55.59 o 
   2  12  13      130.27       61.85     45.37 o 
   3  12  13     2338.13     2191.82    115.28 o 
   4  12  13     3454.15     3305.93    136.59 o 
   5  12  13        0.40      -34.23     41.72 o 
   6  12  13      512.85      557.19     67.09 o 
   7  12  13      163.53       67.17     45.28 o 
   8  12  13      335.75      407.93     84.93 o 
   9  12  13      290.87      315.83     79.98 o 
  10  12  13      955.27      792.50    105.45 o 
  11  12  13      219.02      178.12     81.50 o 
  12  12  13     3942.39     4285.74    249.86 o 
  13  12  13      330.79      176.55    134.82 o 
   1  13  13     4597.05     4782.40    179.02 o 
   2  13  13     4273.41     4327.56    157.78 o 
   3  13  13     1292.33     1324.34     99.12 o 
   4  13  13     5456.24     5348.94    173.58 o 
   5  13  13     4437.98     4534.26    163.11 o 
   6  13  13     6765.20     7283.16    219.01 o 
   7  13  13      586.63      530.76     71.04 o 
   8  13  13       88.00      124.48     58.19 o 
   9  13  13     2816.18     2758.21    173.92 o 
  10  13  13       12.10      -42.36     60.28 o 
  11  13  13      608.62      513.82    103.93 o 
  12  13  13      601.05      536.00    126.21 o 
   0  14  13     1020.40     1043.94    135.68 o 
   1  14  13      360.45      369.17     72.38 o 
   2  14  13      883.83      947.06     93.59 o 
   3  14  13      180.22       93.32     55.77 o 
   4  14  13      419.68      342.98     71.11 o 
   5  14  13      839.53      896.76    110.98 o 
   6  14  13      438.42      523.32     79.84 o 
   7  14  13       12.41      -48.25     48.25 o 
   8  14  13       51.36       -9.27     53.65 o 
   9  14  13       35.22       64.57     72.10 o 
  10  14  13     1094.54     1196.90    129.69 o 
  11  14  13        6.39      -64.04     64.04 o 
   1  15  13     4117.18     4020.10    173.46 o 
   2  15  13        1.72      -41.72     56.95 o 
   3  15  13     1344.47     1076.94    101.51 o 
   4  15  13     1462.69     1479.61    113.27 o 
   5  15  13     6722.92     6869.95    248.75 o 
   6  15  13      420.18      657.49     91.35 o 
   7  15  13     1026.56      976.35    118.87 o 
   8  15  13      119.63        7.96     56.81 o 
   9  15  13     1608.11     1662.37    146.66 o 
  10  15  13      269.16      198.36    109.76 o 
   0  16  13       83.39      -67.71     67.71 o 
   1  16  13       83.16       -2.46     57.75 o 
   2  16  13      353.16      342.49     76.26 o 
   3  16  13       25.17      142.97     68.41 o 
   4  16  13      175.19      390.79     79.81 o 
   5  16  13      313.42      475.78    126.52 o 
   6  16  13      287.71      301.20     75.06 o 
   7  16  13       71.86      -36.38     62.70 o 
   8  16  13        2.89      -95.66     95.66 o 
   9  16  13      295.78      168.55     95.70 o 
   1  17  13      309.94      194.02     71.72 o 
   2  17  13     3904.22     3731.80    208.95 o 
   3  17  13       81.42       78.53     69.12 o 
   4  17  13     8939.32     9595.39    465.09 o 
   5  17  13     4045.01     4540.13    369.14 o 
   6  17  13      612.51      451.96    159.85 o 
   7  17  13       44.74      165.63    137.39 o 
   0  18  13       96.02       -3.40     84.83 o 
   1  18  13      968.66      796.59    117.67 o 
   2  18  13      129.14      239.99    109.88 o 
   3  18  13      801.88      885.93    148.65 o 
   4  18  13      296.12      337.68    172.69 o 
   5  18  13      864.12      880.16    215.07 o 
   0   0  14    66195.24    66432.02    866.36 o 
   1   0  14    13434.05    13783.65    250.97 o 
   2   0  14     7880.26     7733.48    189.99 o 
   3   0  14      319.68      255.89     53.20 o 
   4   0  14      298.81      190.87     50.50 o 
   5   0  14     1436.54     1316.91     80.76 o 
   6   0  14    11114.23    10846.54    210.14 o 
   7   0  14     4145.53     4448.76    139.13 o 
   8   0  14    13088.53    13377.59    397.89 o 
   9   0  14    15438.47    15510.94    506.61 o 
  10   0  14        6.44      -39.02     39.02 o 
  11   0  14     1585.14     1480.98    167.79 o 
  12   0  14        1.65       33.65     67.41 o 
  13   0  14       39.32      -63.53     63.53 o 
  14   0  14     1698.29     1845.89    179.42 o 
  15   0  14     9006.34     9674.56   1033.92 o 
   1   1  14    14132.72    14484.16    183.00 o 
   2   1  14     3319.50     3173.91     88.95 o 
   3   1  14     1974.28     2274.86     77.85 o 
   4   1  14     6748.68     6412.83    109.44 o 
   5   1  14     3162.90     3129.49     82.02 o 
   6   1  14     4552.92     4592.79     99.31 o 
   7   1  14     3203.83     3125.13     85.29 o 
   8   1  14     1513.97     1567.60     65.86 o 
   9   1  14     2671.23     2579.18     87.67 o 
  10   1  14      165.36       88.74     35.68 o 
  11   1  14      173.57      147.62     45.29 o 
  12   1  14     1314.27     1335.27    104.62 o 
  13   1  14      494.32      433.74     77.99 o 
  14   1  14      589.07      566.37     87.56 o 
  15   1  14       47.88       57.16     63.84 o 
   0   2  14    28085.04    28778.81    506.91 o 
   1   2  14     6994.37     7160.05    144.12 o 
   2   2  14      137.28       89.63     34.93 o 
   3   2  14     5213.08     5071.70    125.05 o 
   4   2  14      277.85      300.23     35.74 o 
   5   2  14     2006.22     1831.07     65.61 o 
   6   2  14    18163.55    17550.44    191.72 o 
   7   2  14      560.66      496.10     44.95 o 
   8   2  14     3240.74     3329.86     88.37 o 
   9   2  14      737.17      855.93     58.94 o 
  10   2  14     3434.97     3503.72    117.34 o 
  11   2  14     2819.33     2982.93    116.05 o 
  12   2  14     2312.04     2162.08    121.40 o 
  13   2  14     1665.74     1682.74    116.73 o 
  14   2  14     5004.17     5268.16    189.01 o 
  15   2  14      762.40      698.21     94.23 o 
   1   3  14     8159.29     8507.66    189.25 o 
   2   3  14     2907.05     2811.91    106.37 o 
   3   3  14     2334.71     2425.01     98.89 o 
   4   3  14     8493.15     8016.79    133.53 o 
   5   3  14     6434.22     6424.23    114.11 o 
   6   3  14     5734.92     5573.96    113.63 o 
   7   3  14      368.27      432.99     42.65 o 
   8   3  14      780.66      691.34     50.17 o 
   9   3  14     2165.46     2019.92     80.36 o 
  10   3  14       29.16       35.92     34.39 o 
  11   3  14     2373.43     2336.65    106.64 o 
  12   3  14     1525.32     1412.91    106.40 o 
  13   3  14     1597.80     1696.37    115.59 o 
  14   3  14      174.11      257.60     72.65 o 
  15   3  14       35.72       19.25     57.18 o 
   0   4  14    13730.20    13265.96    360.48 o 
   1   4  14     1533.49     1467.45     88.78 o 
   2   4  14       63.09      124.46     36.18 o 
   3   4  14    17498.91    16944.65    242.68 o 
   4   4  14     7961.98     7749.68    132.38 o 
   5   4  14      437.60      319.63     40.82 o 
   6   4  14    17504.85    17169.04    206.80 o 
   7   4  14     4208.77     3962.71     95.45 o 
   8   4  14     1845.36     1759.99     74.85 o 
   9   4  14     2689.67     2803.71     90.02 o 
  10   4  14     5485.15     5300.62    125.38 o 
  11   4  14     5133.13     5333.09    152.11 o 
  12   4  14    11997.40    11621.17    228.10 o 
  13   4  14     1471.01     1672.45    115.24 o 
  14   4  14     8642.84     9083.12    364.90 o 
  15   4  14      428.61      543.32     88.46 o 
   1   5  14    16828.56    16720.89    398.45 o 
   2   5  14     1843.76     1577.73    105.36 o 
   3   5  14      863.06      719.82     62.24 o 
   4   5  14     9515.51     9402.61    160.20 o 
   5   5  14     1420.77     1318.23     63.65 o 
   6   5  14     3247.15     2758.99     87.66 o 
   7   5  14    11781.32    11969.10    172.24 o 
   8   5  14     4466.04     4685.36    113.87 o 
   9   5  14      429.37      417.75     47.47 o 
  10   5  14      195.66      272.78     49.45 o 
  11   5  14     1006.02      852.52     77.83 o 
  12   5  14       11.21      -43.01     43.01 o 
  13   5  14       54.69       24.85     57.48 o 
  14   5  14     1288.46     1423.78    117.08 o 
  15   5  14       82.99       83.28     64.19 o 
   0   6  14    35990.04    36977.35    608.03 o 
   1   6  14       25.28       11.34     42.62 o 
   2   6  14    18129.00    18067.26    287.27 o 
   3   6  14     9812.24    10091.62    221.28 o 
   4   6  14      184.16      164.25     39.78 o 
   5   6  14     3776.98     3694.93     97.96 o 
   6   6  14    22534.33    22019.68    237.55 o 
   7   6  14     1637.50     1713.84     74.55 o 
   8   6  14     9754.90     9824.51    174.38 o 
   9   6  14       85.87       61.88     33.84 o 
  10   6  14      170.89      200.21     47.03 o 
  11   6  14     1965.47     1919.95    101.86 o 
  12   6  14     1118.03      979.94     84.14 o 
  13   6  14       31.84       13.58     55.36 o 
  14   6  14     1960.42     1837.92    126.17 o 
  15   6  14      934.96      754.91    131.08 o 
   1   7  14     7861.67     7844.10    189.80 o 
   2   7  14      346.02      384.93     62.60 o 
   3   7  14     2888.67     2831.50    121.92 o 
   4   7  14      851.23      871.34     68.38 o 
   5   7  14      215.70       95.81     35.07 o 
   6   7  14     1501.69     1397.28     69.36 o 
   7   7  14     9053.80     9668.52    157.94 o 
   8   7  14      294.94      293.20     48.77 o 
   9   7  14     2397.27     2481.62     95.98 o 
  10   7  14     2202.15     2125.85     94.87 o 
  11   7  14     1416.53     1283.37     88.31 o 
  12   7  14       18.33      -20.73     45.40 o 
  13   7  14     2497.27     2673.96    172.82 o 
  14   7  14      158.23       61.72     63.26 o 
  15   7  14      753.47      518.58    118.07 o 
   0   8  14    10679.17    11164.29    323.67 o 
   1   8  14     1480.72     1353.22     91.50 o 
   2   8  14     4558.08     4673.19    151.97 o 
   3   8  14     2679.34     2496.59    127.04 o 
   4   8  14     1366.78     1342.49     94.56 o 
   5   8  14      948.15      838.63     62.56 o 
   6   8  14     8017.69     7807.91    142.44 o 
   7   8  14     1020.31     1144.02     71.14 o 
   8   8  14     1841.86     1748.35     83.85 o 
   9   8  14     3237.40     3276.69    119.87 o 
  10   8  14       12.04       12.96     43.45 o 
  11   8  14      588.55      534.29     69.35 o 
  12   8  14     2170.62     2025.28    108.59 o 
  13   8  14      118.20      101.79     62.33 o 
  14   8  14      551.80      421.02     92.28 o 
  15   8  14     1534.77     1375.78    227.91 o 
   1   9  14     1548.64     1583.61     99.85 o 
   2   9  14     1614.37     1722.88    102.19 o 
   3   9  14     3525.74     3697.67    139.43 o 
   4   9  14      151.98      212.78     56.20 o 
   5   9  14     7435.47     7508.59    152.80 o 
   6   9  14     4728.76     4759.68    113.24 o 
   7   9  14      107.15      101.65     41.05 o 
   8   9  14        2.06      -33.46     33.46 o 
   9   9  14     5881.44     5695.38    156.91 o 
  10   9  14      632.53      772.23     75.80 o 
  11   9  14        5.29       45.56     47.02 o 
  12   9  14     1056.42     1051.42     89.23 o 
  13   9  14        2.99       32.78     51.83 o 
  14   9  14      766.38      577.72    121.40 o 
   0  10  14      146.13      243.42    119.09 o 
   1  10  14      620.93      638.07     73.12 o 
   2  10  14      204.67      136.53     49.76 o 
   3  10  14     5752.41     6158.98    178.90 o 
   4  10  14     2563.77     2404.94    132.68 o 
   5  10  14     1953.86     2054.57    112.85 o 
   6  10  14     1912.17     1750.96     83.71 o 
   7  10  14      274.56      275.69     48.98 o 
   8  10  14       24.31       30.65     41.38 o 
   9  10  14       50.32       78.23     50.83 o 
  10  10  14     2052.65     1972.84    117.71 o 
  11  10  14      868.20      919.81     97.57 o 
  12  10  14     5362.90     5501.02    191.28 o 
  13  10  14        5.79       27.84     67.39 o 
  14  10  14      463.37      437.83    150.22 o 
   1  11  14      372.31      321.51     63.09 o 
   2  11  14       37.37       25.98     44.51 o 
   3  11  14      287.85      229.60     57.58 o 
   4  11  14      274.82      306.28     67.83 o 
   5  11  14     7477.64     7536.89    227.49 o 
   6  11  14       18.56      -50.13     52.10 o 
   7  11  14      101.58       27.33     49.62 o 
   8  11  14     1497.20     1568.45    126.84 o 
   9  11  14      324.85      336.49    125.57 o 
  10  11  14       18.36       44.22     62.34 o 
  11  11  14     4025.63     4172.67    197.72 o 
  12  11  14      199.41      121.35    141.24 o 
  13  11  14     2219.12     2158.36    271.56 o 
   0  12  14     5287.95     4870.60    416.97 o 
   1  12  14     2612.39     2468.92    126.15 o 
   2  12  14     4421.24     4719.68    165.33 o 
   3  12  14     3264.27     2900.02    134.85 o 
   4  12  14     1295.59     1319.30    100.50 o 
   5  12  14     5679.70     5494.60    178.04 o 
   6  12  14     4216.96     4094.24    189.78 o 
   7  12  14        4.18      -39.46     51.13 o 
   8  12  14     1514.13     1667.36    135.08 o 
   9  12  14     1450.29     1451.21    131.31 o 
  10  12  14        0.33        5.65     62.65 o 
  11  12  14       85.62       23.09     69.15 o 
  12  12  14     2583.04     2229.48    199.27 o 
   1  13  14      749.01      784.54     87.12 o 
   2  13  14        3.57       -6.55     47.97 o 
   3  13  14      732.92      685.19     83.92 o 
   4  13  14      123.54      110.19     56.36 o 
   5  13  14        9.82       28.41     50.81 o 
   6  13  14       11.65       19.18     67.37 o 
   7  13  14     1952.67     1970.71    148.87 o 
   8  13  14      394.31      493.17     95.53 o 
   9  13  14       30.99       20.26     67.13 o 
  10  13  14       31.38      -63.70     63.70 o 
  11  13  14       22.54       15.02     70.64 o 
   0  14  14    10616.19    10325.71    354.95 o 
   1  14  14     2862.01     2865.56    144.27 o 
   2  14  14    10512.06    10354.39    252.08 o 
   3  14  14     1236.42     1127.91    115.92 o 
   4  14  14     1165.48     1081.81    101.51 o 
   5  14  14     3420.14     3561.25    189.78 o 
   6  14  14     6563.71     6904.03    250.90 o 
   7  14  14      509.24      446.98    115.64 o 
   8  14  14     3980.46     4395.44    259.66 o 
   9  14  14      371.36      344.07     96.20 o 
  10  14  14      464.44      414.27    144.13 o 
   1  15  14       46.28       19.88     56.34 o 
   2  15  14        0.09      -42.36     52.92 o 
   3  15  14      646.48      603.21     89.56 o 
   4  15  14      752.56      691.15     92.60 o 
   5  15  14      610.35      627.25    111.51 o 
   6  15  14      729.18      680.68    153.48 o 
   7  15  14     1122.46     1139.02    125.24 o 
   8  15  14     1126.95     1095.87    236.25 o 
   0  16  14       44.12      -74.10     74.10 o 
   1  16  14       56.96      -54.05     54.05 o 
   2  16  14      375.59      344.94     80.00 o 
   3  16  14     4718.32     5179.08    192.73 o 
   4  16  14     1514.25     1586.63    124.52 o 
   5  16  14      939.97      833.44    123.72 o 
   6  16  14     1659.50     2194.31    285.68 o 
   1  17  14       29.68       24.91     60.29 o 
   2  17  14      443.52      504.88    101.74 o 
   3  17  14       91.24       34.19     97.44 o 
   4  17  14      112.64       33.38    146.37 o 
   5  17  14        0.36       59.06    139.31 o 
   2  18  14      431.32      393.54    167.56 o 
   3  18  14     1955.51     1673.02    252.94 o 
   1   1  15     8453.17     8821.83    177.42 o 
   2   1  15     3057.02     3348.86     94.39 o 
   3   1  15     2768.63     2746.26     89.02 o 
   4   1  15     7553.08     7417.54    123.49 o 
   5   1  15      494.28      447.76     43.87 o 
   6   1  15     3263.61     3121.49     85.83 o 
   7   1  15     2092.48     2376.42     77.62 o 
   8   1  15     8578.21     8681.15    141.10 o 
   9   1  15      992.93     1043.29     63.03 o 
  10   1  15     1022.82     1133.11     73.42 o 
  11   1  15      411.21      461.87     65.64 o 
  12   1  15        2.34      -41.94     50.39 o 
  13   1  15      140.27       89.96     60.80 o 
  14   1  15       28.64       24.87     58.95 o 
  15   1  15        8.67      -51.05     55.51 o 
   0   2  15     5067.65     5161.77    214.71 o 
   1   2  15     6085.49     5944.09    162.44 o 
   2   2  15     3308.50     3610.69    110.14 o 
   3   2  15    21731.26    21497.55    244.88 o 
   4   2  15     2882.49     2882.20    116.46 o 
   5   2  15    18582.23    17833.01    196.46 o 
   6   2  15     3169.52     3136.79     85.67 o 
   7   2  15     1567.28     1477.72     65.11 o 
   8   2  15     2952.32     2812.57     84.10 o 
   9   2  15      677.01      687.77     56.80 o 
  10   2  15      475.19      417.02     54.12 o 
  11   2  15     2717.87     2694.76    116.67 o 
  12   2  15     2159.64     2005.21    122.68 o 
  13   2  15     1124.93     1168.34    108.67 o 
  14   2  15        1.64      -27.04     55.39 o 
  15   2  15      215.93      190.68     82.78 o 
   1   3  15      784.53     1003.36     80.04 o 
   2   3  15      664.19      624.34     68.90 o 
   3   3  15      362.45      460.01     55.88 o 
   4   3  15    22356.69    22373.59    535.45 o 
   5   3  15    15955.81    15588.07    183.94 o 
   6   3  15     3769.26     3849.45     94.58 o 
   7   3  15     4600.95     4521.82    103.49 o 
   8   3  15       16.10       -3.10     27.33 o 
   9   3  15      685.34      790.17     60.42 o 
  10   3  15     8134.65     8399.27    251.67 o 
  11   3  15     9216.39     9385.18    241.39 o 
  12   3  15        2.88       18.51     54.34 o 
  13   3  15    11485.21    11664.86    488.97 o 
  14   3  15      965.67     1043.07    106.82 o 
   0   4  15     6374.11     6476.40    243.77 o 
   1   4  15      766.47      591.22     68.78 o 
   2   4  15      984.51     1048.67    156.23 o 
   3   4  15      279.19      251.95     93.22 o 
   4   4  15     1702.12     1844.59     90.55 o 
   5   4  15     1124.23     1078.72     61.95 o 
   6   4  15      395.44      429.55     45.05 o 
   7   4  15     1314.73     1333.51     93.18 o 
   8   4  15      350.73      351.24     45.64 o 
   9   4  15      462.41      479.44     51.15 o 
  10   4  15      406.39      438.30     56.72 o 
  11   4  15       24.63       17.03     48.35 o 
  12   4  15     1102.81     1196.41     91.65 o 
  13   4  15       66.96       15.16     61.03 o 
  14   4  15      727.36      817.99     99.30 o 
   1   5  15    13270.72    13250.71    249.72 o 
   2   5  15     3813.11     3503.15    133.03 o 
   3   5  15       20.04       90.11     48.67 o 
   4   5  15    16205.12    16141.92    307.43 o 
   5   5  15    17272.01    17437.93    211.64 o 
   6   5  15       38.25       21.88     33.36 o 
   7   5  15    14419.59    14222.69    193.84 o 
   8   5  15       52.52       53.91     34.35 o 
   9   5  15      538.80      471.09     51.21 o 
  10   5  15     6563.62     6701.04    190.30 o 
  11   5  15     3199.90     3010.02    123.46 o 
  12   5  15      457.56      466.18     69.77 o 
  13   5  15     7302.99     7335.46    246.79 o 
  14   5  15      374.41      299.83     75.61 o 
   0   6  15    16612.53    16320.32    399.90 o 
   1   6  15     1541.23     1656.90    137.33 o 
   2   6  15      754.27      701.94     75.24 o 
   3   6  15    15990.10    14989.42    270.45 o 
   4   6  15        4.32      -30.80     41.98 o 
   5   6  15     8410.18     8190.51    159.08 o 
   6   6  15     5646.50     5613.18    123.98 o 
   7   6  15      765.01      760.46     62.43 o 
   8   6  15     3776.18     3714.29    113.64 o 
   9   6  15      892.20      908.56     65.09 o 
  10   6  15     2139.79     2090.69     95.70 o 
  11   6  15     1519.22     1376.70     92.74 o 
  12   6  15        2.95      -15.37     44.91 o 
  13   6  15      306.28      213.76     71.05 o 
  14   6  15     2631.82     2541.31    144.60 o 
   1   7  15    12746.80    12751.84    250.69 o 
   2   7  15      211.97       90.30     49.98 o 
   3   7  15     4884.45     4835.23    180.41 o 
   4   7  15     1821.00     1704.27    103.38 o 
   5   7  15     3303.20     3416.35    107.81 o 
   6   7  15        3.14      -13.12     30.95 o 
   7   7  15     5226.79     5141.47    130.64 o 
   8   7  15      636.46      708.64     63.87 o 
   9   7  15     4192.36     4254.32    126.34 o 
  10   7  15      414.51      333.75     57.31 o 
  11   7  15      530.74      537.31     69.64 o 
  12   7  15       53.55      -14.47     51.71 o 
  13   7  15       82.34       -7.47     55.20 o 
  14   7  15      165.40       92.53     74.72 o 
   0   8  15     4825.22     4217.67    242.99 o 
   1   8  15        8.10      -39.50     39.50 o 
   2   8  15     8776.67     8797.97    210.29 o 
   3   8  15      522.97      401.79     66.54 o 
   4   8  15       65.33       88.81     47.18 o 
   5   8  15     1862.23     1687.65    105.32 o 
   6   8  15      529.12      600.08     53.59 o 
   7   8  15     2345.99     2285.13     94.20 o 
   8   8  15      281.76      289.35     54.33 o 
   9   8  15     1333.67     1314.32    100.97 o 
  10   8  15     4062.89     4094.15    128.17 o 
  11   8  15       51.47       26.00     45.99 o 
  12   8  15      165.96       64.54     51.66 o 
  13   8  15      804.61      799.21     94.94 o 
  14   8  15     1714.57     1652.88    171.41 o 
   1   9  15        3.75       34.75     64.03 o 
   2   9  15       63.01      109.02     51.61 o 
   3   9  15       33.14       22.36     49.95 o 
   4   9  15     1433.21     1322.83     98.35 o 
   5   9  15      327.61      341.05     66.90 o 
   6   9  15       20.26       32.89     46.43 o 
   7   9  15       11.81        4.91     36.41 o 
   8   9  15        2.54      -34.50     34.50 o 
   9   9  15      154.61      129.63     50.08 o 
  10   9  15       19.30      -41.35     45.45 o 
  11   9  15     1458.48     1417.27     89.99 o 
  12   9  15       51.84       70.09     53.00 o 
  13   9  15      676.37      573.35     86.93 o 
   0  10  15        0.87      -50.12     50.12 o 
   1  10  15      827.74      834.60     83.52 o 
   2  10  15     5956.48     5630.82    175.81 o 
   3  10  15     2065.67     2109.95    116.60 o 
   4  10  15     2736.55     2771.85    131.36 o 
   5  10  15     1127.81     1117.95     95.41 o 
   6  10  15      937.91      983.91     90.22 o 
   7  10  15       39.69       42.73     43.60 o 
   8  10  15      136.70      120.02     50.74 o 
   9  10  15      662.71      605.27     81.55 o 
  10  10  15      569.03      548.63     79.07 o 
  11  10  15      972.57      948.24    100.92 o 
  12  10  15     3571.74     3835.17    259.37 o 
  13  10  15       69.88        3.79     79.66 o 
   1  11  15     1642.75     1572.80    107.21 o 
   2  11  15     1919.37     1765.18    112.45 o 
   3  11  15        0.66      -15.66     46.03 o 
   4  11  15     1723.14     1538.07    107.82 o 
   5  11  15     2900.61     2737.49    135.54 o 
   6  11  15      519.66      369.60     86.26 o 
   7  11  15     1246.21     1405.19    131.47 o 
   8  11  15     3073.92     2850.20    213.26 o 
   9  11  15      109.89      154.56     76.66 o 
  10  11  15      524.07      569.60    101.63 o 
  11  11  15     3187.80     3140.04    202.18 o 
  12  11  15      429.31      680.40    205.76 o 
   0  12  15     3861.94     4150.29    225.86 o 
   1  12  15       25.73       -4.53     48.76 o 
   2  12  15      959.39      959.28     93.31 o 
   3  12  15        0.77       53.89     52.33 o 
   4  12  15      609.36      651.99     86.07 o 
   5  12  15      330.87      298.25     68.33 o 
   6  12  15       95.18      139.50     75.10 o 
   7  12  15     1241.48     1286.17    129.96 o 
   8  12  15      103.14       79.85     89.15 o 
   9  12  15      685.93      727.18    111.16 o 
  10  12  15      142.31       89.55     74.28 o 
  11  12  15      104.03      130.76     78.53 o 
   1  13  15    15719.83    16086.76    314.90 o 
   2  13  15     5964.60     5689.06    195.15 o 
   3  13  15      989.64      899.26     95.35 o 
   4  13  15     2563.33     2544.68    137.24 o 
   5  13  15     4872.84     5002.41    218.90 o 
   6  13  15     2727.31     2688.85    175.69 o 
   7  13  15     8298.92     8740.94    285.63 o 
   8  13  15     2323.04     2377.84    267.39 o 
   9  13  15     3031.46     3349.33    240.09 o 
  10  13  15      539.53      340.83    117.16 o 
   0  14  15     2079.26     2094.36    186.75 o 
   1  14  15      224.88      201.53     69.26 o 
   2  14  15       89.74       85.56     62.97 o 
   3  14  15        9.27       26.96     57.18 o 
   4  14  15       56.46      -41.41     52.50 o 
   5  14  15       47.84       24.04     73.74 o 
   6  14  15      786.26      796.63    117.66 o 
   7  14  15      580.61      563.03    138.35 o 
   8  14  15      152.93      106.65     99.42 o 
   1  15  15     1999.88     1882.98    129.61 o 
   2  15  15      281.57      242.11     71.90 o 
   3  15  15       16.55      -39.63     57.12 o 
   4  15  15      369.05      240.70     73.71 o 
   5  15  15     1730.91     1639.86    174.22 o 
   6  15  15      782.97      851.01    155.22 o 
   0  16  15      169.61       94.45     95.21 o 
   1  16  15      198.69      127.06     66.16 o 
   2  16  15       10.53      -37.76     55.07 o 
   3  16  15       12.01      -56.20     56.20 o 
   4  16  15       67.77       -7.70    138.03 o 
   5  16  15      127.43       95.01    148.30 o 
   6  16  15      159.58      129.68    159.21 o 
   1  17  15      342.58      374.92    166.92 o 
   2  17  15        0.21       95.66    129.04 o 
   3  17  15      433.51      372.99    161.78 o 
   0   0  16     1303.40     1465.01    186.82 o 
   1   0  16     3845.65     3930.46    195.17 o 
   2   0  16     8585.20     8739.50    285.52 o 
   3   0  16    16291.10    16535.27    307.73 o 
   4   0  16       20.66      -45.75     45.75 o 
   5   0  16        0.01      -37.48     37.48 o 
   6   0  16       67.95       46.53     43.83 o 
   7   0  16      154.49      113.44     46.88 o 
   8   0  16     3442.06     3651.83    168.92 o 
   9   0  16      126.64      183.19     59.05 o 
  10   0  16     6883.51     6444.13    247.52 o 
  11   0  16     5233.49     5188.39    203.51 o 
  12   0  16     1235.12     1159.10    197.09 o 
  13   0  16     2074.82     1829.07    331.91 o 
  14   0  16     2585.22     2488.72    268.99 o 
   1   1  16     1143.71     1340.91     90.44 o 
   2   1  16     7644.17     8203.29    168.07 o 
   3   1  16        4.93      -34.91     34.91 o 
   4   1  16    12993.88    13118.56    196.74 o 
   5   1  16     1317.51     1308.10     62.23 o 
   6   1  16     3643.89     3570.97     92.55 o 
   7   1  16        0.90      -22.77     25.42 o 
   8   1  16       53.92       56.12     30.62 o 
   9   1  16      500.85      502.75     51.72 o 
  10   1  16     1480.24     1437.10     83.65 o 
  11   1  16      721.85      668.04     76.24 o 
  12   1  16      801.98      728.86     89.48 o 
  13   1  16      102.57       71.26     60.41 o 
  14   1  16      165.70       -6.00     61.47 o 
   0   2  16      535.23      487.82     91.02 o 
   1   2  16      918.03      858.54     77.06 o 
   2   2  16     3144.89     3280.79    112.44 o 
   3   2  16    19800.50    19737.15    280.62 o 
   4   2  16     1557.22     1536.01     77.43 o 
   5   2  16     2658.24     2511.98     80.60 o 
   6   2  16     2346.61     2252.88     78.12 o 
   7   2  16     1603.59     1550.98     68.43 o 
   8   2  16      338.48      327.49     41.62 o 
   9   2  16     1016.09      924.92     63.50 o 
  10   2  16       28.29        0.35     39.37 o 
  11   2  16     5343.16     5326.58    161.54 o 
  12   2  16     3541.17     3514.79    156.95 o 
  13   2  16     1006.78      944.04    103.43 o 
  14   2  16       13.90      -15.24     57.29 o 
   1   3  16      128.86       76.36     45.24 o 
   2   3  16     6048.40     5838.40    242.96 o 
   3   3  16      385.75      362.06     66.47 o 
   4   3  16    12404.71    12444.97    193.46 o 
   5   3  16     1200.91     1202.38     61.68 o 
   6   3  16      821.64      732.36     53.80 o 
   7   3  16        1.46       20.24     28.45 o 
   8   3  16       95.28       29.72     31.27 o 
   9   3  16      632.33      574.64     56.55 o 
  10   3  16     1866.48     1824.67     92.52 o 
  11   3  16      628.74      634.58     77.26 o 
  12   3  16      851.13      907.09    100.01 o 
  13   3  16       18.29       71.32     61.46 o 
  14   3  16       65.26       55.10     63.92 o 
   0   4  16     1945.81     1813.21    145.75 o 
   1   4  16        4.39      -42.09     42.09 o 
   2   4  16     3843.87     3957.27    144.34 o 
   3   4  16    24066.58    23993.28    350.98 o 
   4   4  16     5951.69     6185.43    178.19 o 
   5   4  16     2971.22     3098.00    140.50 o 
   6   4  16    10492.11    10777.89    159.36 o 
   7   4  16      805.77      769.12     54.38 o 
   8   4  16      482.19      426.90     65.11 o 
   9   4  16     3101.44     2799.65     97.71 o 
  10   4  16     4263.05     4533.81    133.15 o 
  11   4  16     7246.63     7490.27    225.30 o 
  12   4  16    16281.40    16914.24    288.58 o 
  13   4  16      568.39      786.57     96.36 o 
  14   4  16     2827.79     2936.63    346.03 o 
   1   5  16       94.09      111.15     49.90 o 
   2   5  16     8807.76     8783.03    257.23 o 
   3   5  16     1277.03     1305.75     96.34 o 
   4   5  16     5476.40     5320.45    167.12 o 
   5   5  16      862.73      867.85     66.09 o 
   6   5  16     7876.44     7395.73    143.64 o 
   7   5  16     2421.87     2554.62     84.04 o 
   8   5  16        1.02       -8.07     33.55 o 
   9   5  16     1909.83     1792.20     83.36 o 
  10   5  16      315.06      366.68     58.96 o 
  11   5  16       32.08        1.61     48.35 o 
  12   5  16      803.54      722.02     82.12 o 
  13   5  16      187.57      210.34     73.83 o 
  14   5  16      542.96      349.24    150.22 o 
   0   6  16    18244.88    18482.07    438.81 o 
   1   6  16       14.28       -1.81     40.46 o 
   2   6  16    15415.26    15090.89    279.84 o 
   3   6  16     7603.91     7293.46    194.89 o 
   4   6  16      487.82      546.89     73.76 o 
   5   6  16      937.72     1102.92     92.12 o 
   6   6  16     5497.17     5774.30    128.05 o 
   7   6  16      657.60      621.91     56.55 o 
   8   6  16     3876.76     3924.05    111.30 o 
   9   6  16     2273.43     2336.15     93.60 o 
  10   6  16     1386.93     1296.14     83.54 o 
  11   6  16     1887.43     1877.77    107.87 o 
  12   6  16     1094.89     1082.86     92.42 o 
  13   6  16      189.19      238.84    101.46 o 
   1   7  16      496.96      420.61     67.20 o 
   2   7  16     3040.91     2893.09    130.27 o 
   3   7  16     2535.50     2381.36    120.27 o 
   4   7  16       52.95       26.70     46.98 o 
   5   7  16     2207.93     2013.86    114.76 o 
   6   7  16      392.21      441.28     61.90 o 
   7   7  16     2955.96     3046.75    108.60 o 
   8   7  16     5277.89     5405.84    141.38 o 
   9   7  16     1211.59     1147.51     73.54 o 
  10   7  16     1543.11     1577.36     92.02 o 
  11   7  16       42.69      -42.17     42.17 o 
  12   7  16       40.48      -45.49     45.49 o 
  13   7  16      141.24       87.83     72.43 o 
   0   8  16       60.45       81.50     69.17 o 
   1   8  16      434.90      507.09     71.59 o 
   2   8  16      423.78      370.23     72.83 o 
   3   8  16      710.17      731.75     80.85 o 
   4   8  16       11.11       48.17     46.94 o 
   5   8  16      201.45      127.78     56.58 o 
   6   8  16        9.11      -28.17     37.77 o 
   7   8  16       18.30      -14.56     36.36 o 
   8   8  16       92.65       76.37     56.46 o 
   9   8  16      665.01      662.79     73.89 o 
  10   8  16      615.05      523.53     65.34 o 
  11   8  16      489.33      486.77     71.09 o 
  12   8  16       18.03        8.37     50.01 o 
  13   8  16       25.78      -29.43     62.18 o 
   1   9  16       17.92      -31.40     42.11 o 
   2   9  16     1157.65     1278.65    100.36 o 
   3   9  16      927.35      849.41     87.87 o 
   4   9  16     7682.04     7885.05    211.37 o 
   5   9  16     3040.31     3117.58    140.42 o 
   6   9  16      931.31      992.81     93.05 o 
   7   9  16     1144.58     1084.43    103.97 o 
   8   9  16     1388.24     1298.33     83.67 o 
   9   9  16     1309.41     1279.66     91.69 o 
  10   9  16      669.70      626.75     79.62 o 
  11   9  16      511.96      566.67     75.94 o 
  12   9  16      588.80      447.39     82.38 o 
  13   9  16      167.93      171.21     76.70 o 
   0  10  16     1825.53     1885.15    167.80 o 
   1  10  16      877.59      792.77     88.12 o 
   2  10  16     1029.15     1045.62     94.45 o 
   3  10  16     2342.90     1994.20    119.53 o 
   4  10  16     1107.42     1050.77     96.06 o 
   5  10  16     2204.67     2147.94    122.94 o 
   6  10  16      140.66       92.26     66.11 o 
   7  10  16      293.56      284.07     68.11 o 
   8  10  16      421.45      437.36     78.48 o 
   9  10  16     1847.34     1674.39    116.44 o 
  10  10  16     1178.61     1073.57    104.04 o 
  11  10  16      318.58      268.65     67.44 o 
  12  10  16     1128.43     1072.83    122.48 o 
   1  11  16        1.58        5.62     49.73 o 
   2  11  16      430.50      370.70     72.42 o 
   3  11  16      951.57      876.36     94.23 o 
   4  11  16     2001.09     1921.08    122.03 o 
   5  11  16     2543.82     2515.80    136.25 o 
   6  11  16     1055.22      914.06    115.49 o 
   7  11  16      457.20      463.85     98.74 o 
   8  11  16      740.97      600.69    132.52 o 
   9  11  16      597.47      502.00    123.60 o 
  10  11  16     2451.30     2258.31    210.59 o 
  11  11  16      275.51      395.50    129.82 o 
   0  12  16     8310.22     8515.07    327.27 o 
   1  12  16     3183.94     3200.43    153.41 o 
   2  12  16     2330.28     2152.57    130.45 o 
   3  12  16     2978.96     2731.80    140.40 o 
   4  12  16      760.94      650.76     87.50 o 
   5  12  16     3097.90     2974.87    146.97 o 
   6  12  16     7209.53     7737.26    354.83 o 
   7  12  16      337.98      229.66    120.71 o 
   8  12  16     2384.74     2412.60    208.39 o 
   9  12  16     2907.48     2779.31    220.51 o 
  10  12  16      121.39      -68.69    132.89 o 
   1  13  16      118.14      135.31     63.66 o 
   2  13  16      848.13      939.43    101.50 o 
   3  13  16      366.67      348.32     74.16 o 
   4  13  16        0.17      -43.48     53.36 o 
   5  13  16       24.70      -13.66     64.31 o 
   6  13  16      684.09      659.80    113.27 o 
   7  13  16      501.58      565.97    128.26 o 
   8  13  16      114.32      123.22    102.03 o 
   9  13  16      287.33      195.16    157.29 o 
   0  14  16    11885.58    12449.24    429.17 o 
   1  14  16     1546.95     1628.32    152.18 o 
   2  14  16     3052.32     3089.72    155.44 o 
   3  14  16      117.56       61.21     74.04 o 
   4  14  16       68.78      -25.87     55.55 o 
   5  14  16      624.28      545.49    109.37 o 
   6  14  16     3803.83     3806.81    286.25 o 
   1  15  16      132.39      100.93     65.57 o 
   2  15  16      268.31      284.61     76.04 o 
   3  15  16        9.09      -51.84     51.84 o 
   4  15  16      107.26        0.30     85.43 o 
   5  15  16        7.41     -120.69    120.69 o 
   6  15  16      398.25      319.71    177.83 o 
   0  16  16      169.54      365.29    164.99 o 
   1  16  16     1331.67     1129.90    224.05 o 
   2  16  16      891.32      884.01    202.23 o 
   3  16  16        1.35      153.43    122.62 o 
   1   1  17     1011.92     1118.36     88.18 o 
   2   1  17     1471.90     1500.45    106.19 o 
   3   1  17     5319.44     5227.72    144.42 o 
   4   1  17     8744.67     9109.31    169.15 o 
   5   1  17     1667.56     1844.17     85.72 o 
   6   1  17     2811.46     2939.09     88.82 o 
   7   1  17     2264.02     2163.93     79.79 o 
   8   1  17     1037.04      963.95     61.04 o 
   9   1  17     3877.26     3748.64    122.19 o 
  10   1  17     7125.31     7212.87    257.75 o 
  11   1  17      290.88      288.01     63.21 o 
  12   1  17      204.15      141.38     63.80 o 
  13   1  17      693.25      648.57     92.93 o 
   0   2  17     1591.36     1692.31    161.78 o 
   1   2  17     2148.91     1776.49    104.04 o 
   2   2  17      263.26      187.59     54.66 o 
   3   2  17    22015.78    22791.59    301.32 o 
   4   2  17        0.22      -30.02     40.35 o 
   5   2  17    10314.52    10576.07    185.09 o 
   6   2  17     1281.36     1131.97     62.40 o 
   7   2  17     1589.68     1578.13     70.96 o 
   8   2  17     1069.19      985.36     61.26 o 
   9   2  17      615.63      555.66     58.73 o 
  10   2  17      148.99      121.11     48.76 o 
  11   2  17     3019.79     2736.59    125.50 o 
  12   2  17      152.22      155.94     65.63 o 
  13   2  17        3.94      -59.12     59.12 o 
   1   3  17       50.41      102.68     46.49 o 
   2   3  17     2273.27     2246.28    116.38 o 
   3   3  17       14.78      107.09     57.66 o 
   4   3  17    14115.26    14509.86    318.46 o 
   5   3  17    14106.74    14825.41    307.89 o 
   6   3  17       62.15       71.97     33.41 o 
   7   3  17        0.38       12.89     29.75 o 
   8   3  17       66.72       39.03     35.52 o 
   9   3  17       63.85       48.64     39.03 o 
  10   3  17     4416.56     4594.90    137.58 o 
  11   3  17     8104.08     8444.89    255.81 o 
  12   3  17      533.63      629.24     90.77 o 
  13   3  17     3468.31     3280.89    159.97 o 
   0   4  17     1407.09     1267.94    131.99 o 
   1   4  17      633.58      585.39     73.06 o 
   2   4  17     1540.33     1426.49     99.90 o 
   3   4  17      152.06      127.03     53.13 o 
   4   4  17       24.74      -24.71     45.04 o 
   5   4  17     1185.84     1195.58     85.02 o 
   6   4  17       95.03      105.71     34.62 o 
   7   4  17      415.91      325.65     49.11 o 
   8   4  17        4.05       -8.56     32.15 o 
   9   4  17      141.77      132.86     45.94 o 
  10   4  17      513.14      568.66     66.04 o 
  11   4  17      388.78      206.74     80.63 o 
  12   4  17        3.96      -14.95     51.07 o 
  13   4  17     1153.02      999.48    106.49 o 
   1   5  17     2980.29     3154.82    135.91 o 
   2   5  17     2167.98     2130.03    116.92 o 
   3   5  17      885.51      907.30     88.64 o 
   4   5  17     5390.47     5537.70    175.18 o 
   5   5  17    11924.26    12294.78    257.91 o 
   6   5  17       23.65       27.36     36.83 o 
   7   5  17     1653.20     1572.77     72.64 o 
   8   5  17      599.20      523.77     58.02 o 
   9   5  17      964.07      888.33     68.82 o 
  10   5  17     2676.40     2854.19    125.21 o 
  11   5  17     2811.53     2657.06    145.40 o 
  12   5  17      161.36      115.09     58.84 o 
  13   5  17     1659.06     1587.38    170.88 o 
   0   6  17      705.89      742.65    119.78 o 
   1   6  17     8648.04     8717.18    218.87 o 
   2   6  17     1855.81     1839.80    112.40 o 
   3   6  17     3554.92     3521.98    143.59 o 
   4   6  17      418.93      504.79     73.91 o 
   5   6  17     6340.69     6348.98    231.93 o 
   6   6  17      625.79      552.22     67.13 o 
   7   6  17      424.15      446.38     57.63 o 
   8   6  17       29.37       13.86     37.79 o 
   9   6  17     2133.79     2247.84     94.98 o 
  10   6  17      587.20      534.59     64.72 o 
  11   6  17       36.61       38.55     51.51 o 
  12   6  17      190.07      133.00     57.41 o 
  13   6  17     1060.17     1241.60    232.40 o 
   1   7  17     3574.34     3730.56    148.96 o 
   2   7  17     2777.02     2637.33    130.08 o 
   3   7  17     1135.27     1131.89     96.11 o 
   4   7  17     2609.36     2657.79    157.15 o 
   5   7  17      108.32      153.42     56.91 o 
   6   7  17       78.57       23.87     47.95 o 
   7   7  17      155.00      110.93     49.72 o 
   8   7  17     2742.03     2771.04    101.98 o 
   9   7  17     2469.79     2585.54    101.16 o 
  10   7  17     3147.86     2949.56    116.95 o 
  11   7  17      459.28      419.40     71.68 o 
  12   7  17       17.83      -29.20     55.32 o 
   0   8  17     6596.83     6537.48    274.40 o 
   1   8  17     1079.30     1039.84     93.95 o 
   2   8  17       66.81       95.39     50.47 o 
   3   8  17     2867.04     2697.19    133.66 o 
   4   8  17     1149.30      999.73     94.20 o 
   5   8  17      269.44      295.99     67.35 o 
   6   8  17        2.89       -0.01     45.47 o 
   7   8  17     2016.11     2118.42    148.45 o 
   8   8  17      822.17      866.70     82.88 o 
   9   8  17     1865.06     1965.93    100.69 o 
  10   8  17       25.33       21.97     46.01 o 
  11   8  17      678.91      628.78     78.48 o 
  12   8  17      899.48      841.30     98.29 o 
   1   9  17     1934.69     1791.37    116.01 o 
   2   9  17     5037.31     5178.57    178.75 o 
   3   9  17      112.73      228.56     62.98 o 
   4   9  17     5393.89     5973.91    191.76 o 
   5   9  17      311.71      293.70     68.96 o 
   6   9  17     1001.71     1057.15     98.48 o 
   7   9  17     1195.88     1314.46    107.99 o 
   8   9  17     2454.51     2527.86    188.19 o 
   9   9  17      563.20      568.86     98.59 o 
  10   9  17     2222.63     2133.23    107.26 o 
  11   9  17      106.99       92.39     61.75 o 
  12   9  17      469.38      573.30     85.99 o 
   0  10  17     2402.94     2067.40    178.14 o 
   1  10  17       58.41       -0.06     48.16 o 
   2  10  17      256.71      162.02     64.83 o 
   3  10  17     7829.58     7673.53    218.56 o 
   4  10  17      179.72      161.55     64.89 o 
   5  10  17      505.18      548.80     80.82 o 
   6  10  17      120.78       74.00     75.49 o 
   7  10  17      179.03       70.39     74.18 o 
   8  10  17      439.58      413.82     81.71 o 
   9  10  17      327.58      341.72     89.41 o 
  10  10  17      243.22      305.63     89.93 o 
  11  10  17     2517.79     2728.44    297.88 o 
   1  11  17      282.69      254.93     70.23 o 
   2  11  17     4062.36     3974.26    177.91 o 
   3  11  17      264.71      216.57     70.56 o 
   4  11  17     4494.43     4618.94    178.54 o 
   5  11  17      340.64      305.88     73.73 o 
   6  11  17     1211.26     1084.20    127.97 o 
   7  11  17      738.93      640.51    113.63 o 
   8  11  17     2146.06     2221.97    201.40 o 
   9  11  17      506.40      368.02    126.04 o 
  10  11  17      809.32      794.78    220.84 o 
   0  12  17       31.04      -65.27     78.19 o 
   1  12  17      747.69      606.45     90.00 o 
   2  12  17     1056.08      951.72    101.20 o 
   3  12  17      351.39      326.33     75.82 o 
   4  12  17       77.71        0.64     59.68 o 
   5  12  17      789.95      671.85    137.02 o 
   6  12  17       24.02       17.79     77.43 o 
   7  12  17      688.79      790.85    119.89 o 
   8  12  17        4.02      -79.61    131.61 o 
   9  12  17       82.23      204.79    165.63 o 
   1  13  17     7488.74     7674.46    230.45 o 
   2  13  17      846.20      637.90     94.55 o 
   3  13  17      168.41       29.20     58.90 o 
   4  13  17      181.19      131.61     64.78 o 
   5  13  17      931.94      918.76    124.14 o 
   6  13  17      118.34       38.29    101.55 o 
   7  13  17     5944.67     6199.66    441.04 o 
   0  14  17        0.49      -34.78     81.53 o 
   1  14  17      967.87     1057.48    155.02 o 
   2  14  17       51.54       57.48     62.56 o 
   3  14  17        3.75      -23.49     57.21 o 
   4  14  17        0.42      -44.11     83.75 o 
   5  14  17        2.18       43.01    143.16 o 
   6  14  17        0.59      -51.36    139.31 o 
   1  15  17      132.33      184.25    138.67 o 
   2  15  17     1229.24     1403.38    228.55 o 
   3  15  17      406.00      582.28    175.26 o 
   0   0  18     7280.16     7525.36    398.67 o 
   1   0  18      335.79      427.56    116.20 o 
   2   0  18     3302.81     3323.52    198.76 o 
   3   0  18    10835.56    10606.63    501.07 o 
   4   0  18       59.38       67.43     71.03 o 
   5   0  18     1823.13     1766.63    123.02 o 
   6   0  18     4118.76     4164.68    177.61 o 
   7   0  18     5960.88     6202.27    184.41 o 
   8   0  18      759.55      745.38     84.81 o 
   9   0  18     9349.73     9628.17    400.46 o 
  10   0  18     6040.03     6212.69    230.12 o 
  11   0  18     2727.46     2752.67    165.41 o 
  12   0  18      559.92      452.47    112.24 o 
   1   1  18     3666.71     3679.10    144.04 o 
   2   1  18     3050.31     3160.57    137.04 o 
   3   1  18      437.40      425.71     72.24 o 
   4   1  18     5349.11     5809.26    180.62 o 
   5   1  18      565.51      618.13     68.57 o 
   6   1  18     1005.40      993.09     71.55 o 
   7   1  18     1221.14     1167.84     67.33 o 
   8   1  18        4.86       -6.27     33.09 o 
   9   1  18      485.20      422.57     61.61 o 
  10   1  18      728.19      728.67     74.22 o 
  11   1  18       50.54       48.61     53.61 o 
  12   1  18      270.65      205.48     70.28 o 
  13   1  18       84.22       14.77    121.98 o 
   0   2  18     7040.05     6972.53    275.24 o 
   1   2  18      704.00      757.99     82.85 o 
   2   2  18     1485.24     1387.14    100.94 o 
   3   2  18    12056.57    12402.18    302.54 o 
   4   2  18     1818.75     2000.80    101.74 o 
   5   2  18     3988.22     4152.30    136.73 o 
   6   2  18      470.82      444.29     62.24 o 
   7   2  18     1171.72     1204.83     68.17 o 
   8   2  18     1035.33     1008.35     71.01 o 
   9   2  18     2613.20     2374.83     97.41 o 
  10   2  18      508.24      459.65     66.67 o 
  11   2  18     2528.14     2681.17    127.14 o 
  12   2  18     1525.96     1441.54    117.64 o 
   1   3  18     2088.24     1979.60    115.06 o 
   2   3  18      753.52      673.55     81.35 o 
   3   3  18      287.44      217.93     62.40 o 
   4   3  18     4392.64     4534.71    148.58 o 
   5   3  18      339.79      389.57     62.72 o 
   6   3  18       61.14       26.81     42.32 o 
   7   3  18     1603.83     1606.93     75.80 o 
   8   3  18      302.95      217.10     46.97 o 
   9   3  18        0.43      -36.64     36.64 o 
  10   3  18     2220.41     2223.98    106.77 o 
  11   3  18      125.32      152.15     60.17 o 
  12   3  18       59.00        4.87     58.43 o 
   0   4  18     2800.19     2603.34    182.97 o 
   1   4  18      260.59      220.42     69.31 o 
   2   4  18      704.43      787.32     86.48 o 
   3   4  18     4966.97     4917.03    175.23 o 
   4   4  18     3633.65     4016.25    135.88 o 
   5   4  18     4157.41     4198.33    139.89 o 
   6   4  18      664.59      762.20     75.61 o 
   7   4  18       67.99       15.76     35.60 o 
   8   4  18      250.67      138.43     44.34 o 
   9   4  18      421.66      349.87     54.49 o 
  10   4  18      300.47      193.22     60.38 o 
  11   4  18      606.55      589.90     78.03 o 
  12   4  18     3724.54     4011.64    172.33 o 
   1   5  18     4253.34     4067.38    157.07 o 
   2   5  18     7496.42     7371.45    206.70 o 
   3   5  18     1279.22     1105.91    105.91 o 
   4   5  18     1247.12     1265.42    100.57 o 
   5   5  18      536.91      510.27     67.65 o 
   6   5  18     8159.18     8759.41    200.03 o 
   7   5  18     1033.44     1084.69     77.82 o 
   8   5  18      470.93      462.49     58.36 o 
   9   5  18     1698.22     1610.50     86.79 o 
  10   5  18       30.09      -44.61     44.61 o 
  11   5  18      307.31      223.58     60.40 o 
  12   5  18      417.53      407.33     94.15 o 
   0   6  18      527.26      520.29    108.66 o 
   1   6  18      584.14      533.19     79.58 o 
   2   6  18     2462.93     2590.33    133.42 o 
   3   6  18      921.98     1069.76     96.71 o 
   4   6  18        3.36      -28.46     45.71 o 
   5   6  18        0.18       85.31     53.80 o 
   6   6  18        2.69      -26.79     49.44 o 
   7   6  18     2161.06     2279.94    115.33 o 
   8   6  18      256.14      303.13     57.96 o 
   9   6  18     3393.97     3448.85    129.25 o 
  10   6  18     1212.36     1330.25    140.92 o 
  11   6  18      642.07      635.80     81.58 o 
  12   6  18       66.89       77.36     89.24 o 
   1   7  18      249.42      269.35     66.39 o 
   2   7  18     2981.52     2771.38    156.46 o 
   3   7  18       13.64      -32.47     45.81 o 
   4   7  18      393.78      276.39     69.42 o 
   5   7  18      703.27      644.59     83.56 o 
   6   7  18     1442.55     1692.65    115.59 o 
   7   7  18       17.38       35.68     56.88 o 
   8   7  18     4975.79     5263.15    150.52 o 
   9   7  18        2.01       65.75     49.94 o 
  10   7  18       27.69       34.36     46.32 o 
  11   7  18      549.78      684.37     91.94 o 
  12   7  18      145.34      186.79     95.20 o 
   0   8  18     1012.03      779.38    126.43 o 
   1   8  18     2660.15     2588.36    136.78 o 
   2   8  18       64.39       30.68     52.94 o 
   3   8  18     6364.64     6196.03    196.34 o 
   4   8  18      251.96      372.68     73.98 o 
   5   8  18     1796.54     1933.14    122.99 o 
   6   8  18     1480.30     1403.64    122.41 o 
   7   8  18     1922.79     2078.37    154.38 o 
   8   8  18      286.23      454.33     81.06 o 
   9   8  18     6241.44     6839.28    191.73 o 
  10   8  18      276.28      295.76     70.82 o 
  11   8  18     1222.33     1235.24    110.08 o 
   1   9  18     2199.02     2180.60    129.65 o 
   2   9  18       66.56       65.50     56.25 o 
   3   9  18       62.70      137.85     63.43 o 
   4   9  18     6636.60     6784.53    210.56 o 
   5   9  18       30.14        4.15     53.20 o 
   6   9  18      271.16      289.38     87.39 o 
   7   9  18     1279.11     1299.21    135.72 o 
   8   9  18     1833.48     1557.62    120.04 o 
   9   9  18      668.99      659.71    110.49 o 
  10   9  18     1064.06     1017.74    127.13 o 
   0  10  18      902.30      920.45    142.68 o 
   1  10  18     3267.96     3667.84    162.39 o 
   2  10  18     1368.92     1347.87    113.09 o 
   3  10  18     8551.05     9042.63    243.43 o 
   4  10  18        6.85       18.81     57.43 o 
   5  10  18     5271.98     5262.28    197.93 o 
   6  10  18      223.18      173.41     85.13 o 
   7  10  18        2.81       41.21     75.44 o 
   8  10  18      521.87      620.63    111.47 o 
   9  10  18     2351.98     2545.47    309.44 o 
  10  10  18      778.29      980.31    233.68 o 
   1  11  18      104.59        6.22     59.10 o 
   2  11  18       21.35       -5.68     57.92 o 
   3  11  18      178.85      110.32     64.80 o 
   4  11  18     1051.08     1001.43    104.87 o 
   5  11  18      666.43      607.80     92.63 o 
   6  11  18     2026.58     2041.51    161.46 o 
   7  11  18      226.50      229.37     91.22 o 
   8  11  18        0.20        8.99    139.95 o 
   0  12  18     3130.93     3009.90    222.94 o 
   1  12  18      342.99      208.98     73.50 o 
   2  12  18       55.75      -55.71     55.71 o 
   3  12  18      388.45      381.82     81.10 o 
   4  12  18       54.64      -26.13     61.34 o 
   5  12  18      358.72      295.58     95.14 o 
   6  12  18      862.33      829.46    154.94 o 
   7  12  18      245.16      353.73    179.76 o 
   1  13  18      160.92       96.28     63.38 o 
   2  13  18      701.62      729.25     98.89 o 
   3  13  18      150.83       86.82     63.86 o 
   4  13  18        0.00        4.27    109.78 o 
   5  13  18       16.24     -115.56    133.53 o 
   6  13  18      461.95      398.67    185.53 o 
   1  14  18      121.51       24.40    121.98 o 
   2  14  18       20.26      -86.67    109.14 o 
   3  14  18        1.96      -96.30     96.30 o 
   4  14  18      396.88      576.50    177.83 o 
   1   1  19     1104.32     1172.59     98.37 o 
   2   1  19     7820.18     8212.36    218.48 o 
   3   1  19     2010.15     2107.49    121.94 o 
   4   1  19     3779.50     3958.43    167.35 o 
   5   1  19      377.00      336.70     70.52 o 
   6   1  19        5.69       -4.79     42.15 o 
   7   1  19     5977.96     6209.12    134.95 o 
   8   1  19    10601.68    11044.03    202.76 o 
   9   1  19     1393.90     1500.54     93.91 o 
  10   1  19     3093.25     3237.24    171.02 o 
  11   1  19      180.54       56.03     54.61 o 
  12   1  19        3.91       23.65     81.86 o 
   0   2  19    10813.48    11127.10    359.58 o 
   1   2  19       74.98      145.14     56.53 o 
   2   2  19     4749.59     5109.50    176.58 o 
   3   2  19     3297.79     3112.11    142.26 o 
   4   2  19      193.42      231.33     64.12 o 
   5   2  19      549.42      447.91     72.40 o 
   6   2  19     3404.12     3662.35    135.79 o 
   7   2  19      647.97      653.70     70.21 o 
   8   2  19     3581.74     3542.01    156.44 o 
   9   2  19       98.09       24.46     46.88 o 
  10   2  19      721.20      602.79     74.43 o 
  11   2  19      275.78      153.79     58.19 o 
  12   2  19      104.80      156.00    138.67 o 
   1   3  19     2864.09     2977.34    145.76 o 
   2   3  19     5662.46     5305.31    178.93 o 
   3   3  19      367.72      314.64     64.86 o 
   4   3  19     3916.04     4285.78    161.41 o 
   5   3  19      627.57      623.14     69.44 o 
   6   3  19     3160.08     3024.09    153.72 o 
   7   3  19     4091.53     4596.38    188.48 o 
   8   3  19      529.43      476.23     66.81 o 
   9   3  19       16.23        7.26     43.22 o 
  10   3  19      100.97       54.91     54.55 o 
  11   3  19      295.29      229.45     63.61 o 
  12   3  19      274.32      291.46    157.29 o 
   0   4  19     1110.00     1175.90    141.98 o 
   1   4  19     1295.35     1316.37    104.48 o 
   2   4  19      166.43      163.00     58.80 o 
   3   4  19      432.13      340.08     70.51 o 
   4   4  19      717.06      611.59     71.66 o 
   5   4  19      440.78      381.02     62.90 o 
   6   4  19        7.55       46.64     46.14 o 
   7   4  19        9.10       47.08     49.01 o 
   8   4  19      238.49      121.35     51.91 o 
   9   4  19       91.54       58.87     45.74 o 
  10   4  19      306.46      217.23     62.09 o 
  11   4  19      483.63      548.80    101.55 o 
   1   5  19      446.80      564.08     82.79 o 
   2   5  19      571.91      534.15     80.59 o 
   3   5  19      266.58      295.07     66.46 o 
   4   5  19       37.48       -7.51     40.87 o 
   5   5  19       22.19       14.00     44.02 o 
   6   5  19        1.67       -9.37     47.01 o 
   7   5  19     2461.68     2516.23    139.81 o 
   8   5  19     1632.95     1584.13     95.20 o 
   9   5  19       75.92       43.51     48.23 o 
  10   5  19      106.07       34.49     53.69 o 
  11   5  19        4.76      -17.68     84.42 o 
   0   6  19     6647.48     6985.22    297.99 o 
   1   6  19     2483.48     2446.20    135.31 o 
   2   6  19     1434.79     1420.80    165.59 o 
   3   6  19      549.63      439.63     76.07 o 
   4   6  19       10.33        4.60     47.74 o 
   5   6  19      706.54      780.94     90.83 o 
   6   6  19     2575.16     2589.49    123.04 o 
   7   6  19      185.04      180.46     67.69 o 
   8   6  19     1747.22     1785.50    113.55 o 
   9   6  19      355.87      273.36     59.66 o 
  10   6  19       89.11      107.10     70.15 o 
  11   6  19      519.54      517.37    123.75 o 
   1   7  19      125.93       80.10     60.12 o 
   2   7  19     1823.85     1972.91    164.41 o 
   3   7  19       13.99      -42.17     49.32 o 
   4   7  19      184.56       88.83     57.87 o 
   5   7  19     1297.50     1365.12    111.83 o 
   6   7  19      906.96     1024.19    102.26 o 
   7   7  19     1408.18     1288.11    114.33 o 
   8   7  19     8340.15     8687.69    215.34 o 
   9   7  19      113.77      158.96     57.93 o 
  10   7  19     2401.27     2308.30    158.71 o 
   0   8  19      575.08      552.10    178.79 o 
   1   8  19     1361.30     1322.08    111.32 o 
   2   8  19     1977.63     1733.04    122.14 o 
   3   8  19     2829.10     2765.50    146.44 o 
   4   8  19      164.17      108.73     63.73 o 
   5   8  19       24.15      -13.52     57.83 o 
   6   8  19       23.11      -47.86     65.10 o 
   7   8  19      130.31       72.46     75.36 o 
   8   8  19      342.80      254.36     79.99 o 
   9   8  19      550.48      423.88     84.98 o 
  10   8  19     1789.97     1616.39    177.96 o 
   1   9  19     2191.38     2011.32    130.98 o 
   2   9  19     8696.72     8928.06    305.42 o 
   3   9  19      691.95      848.69    120.46 o 
   4   9  19    11189.20    11924.77    283.96 o 
   5   9  19     1240.82     1316.26    116.80 o 
   6   9  19     1159.13     1147.37    133.20 o 
   7   9  19      845.58      877.17    140.93 o 
   8   9  19     2604.79     3104.46    232.33 o 
   9   9  19      291.49      341.48    119.38 o 
   0  10  19      885.21      766.44    138.19 o 
   1  10  19      805.32      788.65    100.62 o 
   2  10  19     1115.59     1236.51    126.66 o 
   3  10  19     1502.91     1564.20    125.48 o 
   4  10  19      864.16      952.65    108.49 o 
   5  10  19       56.93       94.09     66.50 o 
   6  10  19      953.60      744.33    121.79 o 
   7  10  19       64.10      -89.65     89.65 o 
   8  10  19      589.56      303.02    164.35 o 
   1  11  19      371.51      472.73    141.40 o 
   2  11  19     2164.97     2048.42    195.80 o 
   3  11  19      414.62      310.83     80.90 o 
   4  11  19     3451.66     3232.44    164.34 o 
   5  11  19      611.40      687.42    151.28 o 
   6  11  19      398.02      497.54    191.31 o 
   7  11  19        1.74       43.01    143.80 o 
   0  12  19      909.71      883.53    152.19 o 
   1  12  19      630.88      671.51    109.99 o 
   2  12  19       84.49      132.41     77.30 o 
   3  12  19       47.29       10.26     86.35 o 
   4  12  19     1072.43     1018.17    155.52 o 
   5  12  19      155.08       52.64    155.36 o 
   2  13  19      289.82      389.69    157.29 o 
   3  13  19       68.55       50.72    112.99 o 
   4  13  19      346.10      261.93    144.45 o 
   0   0  20     5439.41     5722.66    380.06 o 
   1   0  20     4603.70     4804.48    251.28 o 
   2   0  20      183.42      235.99     93.27 o 
   3   0  20      238.53      169.17     84.05 o 
   4   0  20       23.25       26.41     81.85 o 
   5   0  20       26.70       48.99     70.34 o 
   6   0  20     2634.74     2500.19    192.61 o 
   7   0  20     6938.27     7717.32    318.64 o 
   8   0  20     1349.47     1435.61    147.37 o 
   9   0  20    10594.60    11641.17    455.48 o 
  10   0  20      964.90      980.69    149.06 o 
  11   0  20       40.04       98.87    130.97 o 
   1   1  20     5517.63     5575.62    188.21 o 
   2   1  20      180.67      227.85     62.93 o 
   3   1  20     1104.10     1294.45    104.90 o 
   4   1  20      220.11      241.75     63.54 o 
   5   1  20      953.20      925.01     96.59 o 
   6   1  20      128.67      110.75     63.47 o 
   7   1  20     1691.11     1506.02    116.44 o 
   8   1  20      293.66      290.39     61.31 o 
   9   1  20     1815.47     1966.07    107.52 o 
  10   1  20       50.02       16.26     60.28 o 
  11   1  20       30.01       39.39     71.52 o 
   0   2  20     7773.97     8169.62    320.00 o 
   1   2  20     3348.02     3405.45    154.48 o 
   2   2  20       19.40       31.49     50.34 o 
   3   2  20      201.15      279.87     66.64 o 
   4   2  20       46.49       -5.22     46.75 o 
   5   2  20     1558.55     1588.78    114.41 o 
   6   2  20     3266.46     3558.17    157.22 o 
   7   2  20      167.48      155.39     60.83 o 
   8   2  20     1847.86     1959.15    113.85 o 
   9   2  20     1752.00     1659.33    109.51 o 
  10   2  20      711.39      733.57     95.65 o 
  11   2  20       44.64       34.56     86.02 o 
   1   3  20     2868.52     2834.41    143.76 o 
   2   3  20      703.22      645.25     86.76 o 
   3   3  20      662.73      803.99     90.05 o 
   4   3  20      176.47      155.36     59.10 o 
   5   3  20     2470.83     2611.96    140.65 o 
   6   3  20      311.60      340.20     75.08 o 
   7   3  20      475.47      506.93     76.73 o 
   8   3  20      722.32      847.68     88.01 o 
   9   3  20     1084.40     1034.58     92.99 o 
  10   3  20        8.98       32.37     58.80 o 
  11   3  20      135.79      194.31    101.82 o 
   0   4  20    10848.58    10882.94    369.11 o 
   1   4  20     1142.64     1217.07    121.53 o 
   2   4  20      856.52      816.34     92.87 o 
   3   4  20       18.27      -29.40     50.58 o 
   4   4  20      466.37      632.13     85.43 o 
   5   4  20     1168.83     1152.20    106.03 o 
   6   4  20     5806.87     6301.35    180.82 o 
   7   4  20      496.24      451.01     84.93 o 
   8   4  20     2292.92     2530.27    144.49 o 
   9   4  20      112.83       59.10     52.53 o 
  10   4  20      593.62      603.58    135.26 o 
   1   5  20     5961.71     6054.89    200.60 o 
   2   5  20        4.17       32.62     52.79 o 
   3   5  20      195.58      148.56     61.98 o 
   4   5  20     1015.54     1027.34    102.24 o 
   5   5  20      275.69      223.90     59.89 o 
   6   5  20      321.17      374.70     70.85 o 
   7   5  20     4431.83     4676.85    185.60 o 
   8   5  20       97.51      161.74     71.93 o 
   9   5  20      383.12      382.90     74.90 o 
   0   6  20     4043.77     3993.47    325.17 o 
   1   6  20      176.05      139.09     65.99 o 
   2   6  20      886.15      863.41     98.04 o 
   3   6  20      654.18      574.22     87.32 o 
   4   6  20      530.35      550.37     87.94 o 
   5   6  20      747.42      736.90     84.79 o 
   6   6  20     3992.90     3992.59    153.37 o 
   7   6  20     2970.10     3260.38    163.58 o 
   8   6  20     1018.36     1106.39    120.25 o 
   9   6  20     1679.83     1871.87    135.18 o 
   1   7  20       96.04      -23.70     53.86 o 
   2   7  20       58.93       21.51     58.38 o 
   3   7  20     1484.69     1373.95    116.29 o 
   4   7  20     2690.25     2703.32    148.31 o 
   5   7  20        9.84      -25.40     56.95 o 
   6   7  20      212.94      195.89     64.27 o 
   7   7  20     2277.34     2297.90    162.16 o 
   8   7  20      138.16      254.09     90.32 o 
   9   7  20      745.54      871.18    222.77 o 
   0   8  20      606.55      557.56    168.52 o 
   1   8  20     1038.63      862.70    101.84 o 
   2   8  20     1143.32     1060.83    107.79 o 
   3   8  20     2703.01     2797.72    153.28 o 
   4   8  20      208.44      222.92     72.10 o 
   5   8  20      712.60      765.42     99.64 o 
   6   8  20     1301.16     1137.69    134.03 o 
   7   8  20     1516.71     1612.89    152.43 o 
   8   8  20      176.72       68.73     79.21 o 
   1   9  20     2999.85     3040.77    215.26 o 
   2   9  20       29.11       87.92     67.47 o 
   3   9  20     2324.90     2405.53    146.54 o 
   4   9  20      206.69      239.13     75.97 o 
   5   9  20     1911.36     2152.58    142.48 o 
   6   9  20      525.54      445.67    128.92 o 
   7   9  20       43.38      -48.79    104.00 o 
   0  10  20      288.37      199.50    130.32 o 
   1  10  20      546.63      513.89     92.48 o 
   2  10  20      718.01      897.21    106.86 o 
   3  10  20     5887.05     6321.12    250.28 o 
   4  10  20      406.16      596.88    136.34 o 
   5  10  20     3104.67     3489.34    366.90 o 
   6  10  20      535.81      989.94    233.68 o 
   1  11  20        2.98      -16.05    120.69 o 
   2  11  20      135.52       43.66    123.26 o 
   3  11  20       15.93      -60.99    114.27 o 
   4  11  20        0.27      122.62    123.90 o 
   1   1  21     2600.89     2635.13    143.32 o 
   2   1  21      947.11      814.73     95.77 o 
   3   1  21      147.13       68.33     56.56 o 
   4   1  21     1599.38     1611.69    120.11 o 
   5   1  21     1065.11     1066.96    110.26 o 
   6   1  21      285.39      211.80     70.86 o 
   7   1  21     1685.97     1816.71    127.45 o 
   8   1  21     5506.60     5962.26    267.35 o 
   9   1  21        4.14       86.95     89.41 o 
   0   2  21     3124.97     2888.58    210.14 o 
   1   2  21      797.10      742.58     93.34 o 
   2   2  21     4049.76     4168.60    172.04 o 
   3   2  21     4255.99     4565.05    276.88 o 
   4   2  21       61.80       51.33     55.56 o 
   5   2  21     3248.91     3309.52    159.58 o 
   6   2  21      634.39      646.07    108.23 o 
   7   2  21      112.78       62.10     65.78 o 
   8   2  21     1162.03     1102.67    131.19 o 
   9   2  21      282.30      266.62     87.37 o 
   1   3  21     4395.79     4586.13    180.46 o 
   2   3  21      648.19      650.61     89.82 o 
   3   3  21        6.56       -9.68     54.90 o 
   4   3  21      230.93      287.85     73.38 o 
   5   3  21     5543.22     5733.70    203.33 o 
   6   3  21     3170.67     3368.67    162.77 o 
   7   3  21     4545.74     4998.58    252.14 o 
   8   3  21       30.20      -46.39     56.17 o 
   9   3  21        9.85       23.34     91.68 o 
   0   4  21     3670.66     3410.54    252.94 o 
   1   4  21       25.88        9.30     60.67 o 
   2   4  21        3.02       23.27     55.16 o 
   3   4  21        5.68      -13.48     52.97 o 
   4   4  21      549.08      416.91     83.71 o 
   5   4  21       16.45       -4.77     62.30 o 
   6   4  21      116.98      160.61     71.37 o 
   7   4  21       14.17      -15.89     72.34 o 
   8   4  21      497.32      537.74    103.43 o 
   9   4  21       10.26       11.40     80.11 o 
   1   5  21     8878.74     9460.77    255.53 o 
   2   5  21       39.87       83.25     63.98 o 
   3   5  21      188.06      125.32     68.51 o 
   4   5  21     1602.47     1506.31    120.20 o 
   5   5  21     7963.47     8218.61    242.04 o 
   6   5  21        0.29      146.84     71.04 o 
   7   5  21     6382.61     6998.69    260.85 o 
   8   5  21      598.02      535.14    109.32 o 
   0   6  21     7163.65     7365.84    321.95 o 
   1   6  21      410.92      571.22     91.08 o 
   2   6  21       53.85       83.43     63.49 o 
   3   6  21     3576.55     3638.24    221.12 o 
   4   6  21      257.38      200.43     74.63 o 
   5   6  21     1567.34     1583.05    126.25 o 
   6   6  21      909.07      934.81    109.12 o 
   7   6  21        0.32       15.03     75.28 o 
   8   6  21     1018.09      982.77    155.68 o 
   1   7  21     4086.47     3889.52    175.17 o 
   2   7  21       43.29       95.96     64.27 o 
   3   7  21      683.08      590.20     94.04 o 
   4   7  21      607.71      580.35     94.36 o 
   5   7  21     2398.71     2497.55    173.07 o 
   6   7  21     1231.09     1194.24    216.42 o 
   7   7  21     1979.05     2227.53    292.42 o 
   0   8  21       23.16      -19.68     81.71 o 
   1   8  21        8.89        5.57     61.65 o 
   2   8  21     4870.06     5260.69    202.18 o 
   3   8  21      247.70      347.98     95.60 o 
   4   8  21       26.76       14.55     85.51 o 
   5   8  21        2.90       69.98    122.62 o 
   6   8  21       10.56       20.54    128.40 o 
   1   9  21      111.54      -14.12    101.43 o 
   2   9  21      603.26      756.90    197.09 o 
   3   9  21        5.48       45.58    114.92 o 
   4   9  21     2133.64     1811.68    254.23 o 
   5   9  21      907.09     1030.39    212.50 o 
   0   0  22      846.88      566.87    175.26 o 
   1   0  22      117.76      136.74     87.16 o 
   2   0  22     3075.50     2956.32    216.99 o 
   3   0  22     6852.92     7572.35    335.53 o 
   4   0  22       14.60       -7.19     89.13 o 
   5   0  22     1186.68     1254.48    166.36 o 
   6   0  22      340.39      322.40    112.79 o 
   7   0  22      208.53       83.46    132.89 o 
   1   1  22      332.52      385.14     77.81 o 
   2   1  22     1708.30     1735.71    127.71 o 
   3   1  22      129.93      191.70     71.55 o 
   4   1  22     4030.06     3813.01    249.54 o 
   5   1  22        8.67       56.72     63.28 o 
   6   1  22      878.54      960.18    107.98 o 
   7   1  22        9.19      115.30     94.42 o 
   0   2  22      756.33      745.79    134.55 o 
   1   2  22      506.15      552.37     87.73 o 
   2   2  22     1556.31     1288.16    116.67 o 
   3   2  22     2808.44     3172.91    160.45 o 
   4   2  22     1519.25     1457.31    124.59 o 
   5   2  22       17.52       92.04     65.91 o 
   6   2  22     2128.31     1911.26    155.24 o 
   7   2  22       86.30       96.18     94.79 o 
   1   3  22       15.69       15.78     56.71 o 
   2   3  22     1043.53      868.86    103.74 o 
   3   3  22      153.80      267.40     76.07 o 
   4   3  22     3709.11     3748.33    176.21 o 
   5   3  22       82.96       29.63     76.14 o 
   6   3  22      135.10      199.60     85.97 o 
   7   3  22      486.14      642.63    201.58 o 
   0   4  22     3358.66     3106.15    227.81 o 
   1   4  22      363.24      336.22     78.48 o 
   2   4  22     2096.28     2034.94    137.30 o 
   3   4  22      549.01      625.31     94.91 o 
   4   4  22     3887.43     4184.71    308.29 o 
   5   4  22      106.36      168.10     87.35 o 
   6   4  22     7565.44     7956.38    335.46 o 
   1   5  22     1202.86     1359.62    171.52 o 
   2   5  22     2576.25     2415.31    147.81 o 
   3   5  22        6.12      -11.87     71.21 o 
   4   5  22     1469.71     1500.37    146.54 o 
   5   5  22      820.74      506.53    180.40 o 
   6   5  22     1942.82     1522.79    243.95 o 
   0   6  22     5391.91     5997.43    414.72 o 
   1   6  22      105.16      126.61     76.94 o 
   2   6  22     4581.61     4976.03    385.19 o 
   3   6  22     1798.78     1789.86    260.65 o 
   4   6  22      721.20      647.12    194.52 o 
   5   6  22      945.76      827.52    200.30 o 
   2   7  22     2001.28     1882.95    267.07 o 
   3   7  22     1005.06      805.05    200.94 o 
   4   7  22      276.06      138.03    144.45 o 
   5   7  22     1001.64     1018.83    213.78 o 
   2   1  23     2878.04     2749.63    312.65 o 
                                                 
